# Supplementary material for: Proteomics Analysis of Polyphyllin D-Treated Triple-Negative Breast Cancer Cells Reveal the Anticancer Mechanisms of Polyphyllin D
Source: Appl Biochem Biotechnol. 2023 Aug 25;196(6):3148–61. doi: 10.1007/s12010-023-04679-4 (PMC11166742; doi:10.1007/s12010-023-04679-4)
Supplement: Supplementary file 2 — Supplementary file2 (XLSX 1001 KB) [file 12010_2023_4679_MOESM2_ESM.xlsx]

## Sheet: Supplementary Table1_proteome
Symbol	BT549_C1	BT549_C2	BT549_C3	BT549_S1	BT549_S2	BT549_S3	MDA-MB-231_C1	MDA-MB-231_C2	MDA-MB-231_C3	MDA-MB-231_S1	MDA-MB-231_S2	MDA-MB-231_S3
PITPNM1	275.437	238.369	221.51	42976.9	47849.7	44725.3	31673.2	30077.3	28384.7	59.6279	28339.2	130.62
APH1B	192.72	250.102	157.59	221.216	38643.8	36471.3	29125.3	25802.5	25985.5	35668.5	22615.3	67.6268
PRICKLE2	322.987	121.284	129.35	70932.9	45.528	83.3237	82.8983	0	0	118.027	53541.4	107.715
MT-ATP6	68.4141	57.5723	0	74.3259	6051.72	5821.03	5540.77	4443.19	5901.77	3212.42	3694.68	4506.67
IKBKE	50.3473	74.1444	119.062	8296.85	111.58	7336.32	196.457	142.56	177.195	5065.98	0	132.611
CGREF1	73.9596	80.7532	94.8303	7611	6528.45	57.8191	4604.98	3484.69	3880.77	6475.03	2428.05	8280.28
GTPBP3	251.301	200.606	95.3854	183.234	30775.2	106.767	128.492	153.675	155.403	181.678	279.465	92.7349
ACTN3	182.462	457.058	122.165	250.367	36977.1	3969.11	877.901	1222.41	190.005	35808.7	308.84	139.752
WRNIP1	1535.36	1907.26	1222	1287.33	112437	120620	121791	114949	122141	4893.65	134345	121275
PLXNA2	535.407	457.629	169.917	208.123	242.609	48173.7	331.282	33286.2	50214	256.267	37942.2	43668.3
ST8SIA2	370.855	84.0352	55.8086	5866.8	6674.94	7277.24	5785.1	5947	5392.82	5800.85	665.31	6491.23
ZSWIM8	2299.56	232.391	265.554	102220	2202.06	1732.69	1211.81	1118.02	700.213	660.471	1307.41	306.224
SFXN2	330.867	530.507	159.483	12413	12668.3	12505.3	560.404	315.374	468.172	570.773	46.9738	534.323
CSNK1E	412.829	357.671	60.3243	10866.9	9456.35	10035.9	9030.79	0	9376.56	12492.8	7072.58	74.0575
EPDR1	142.248	478.589	250.769	127.663	14282	16994.2	303.27	13794.2	14169.8	356.208	19969	11309.2
OSBP2	173.708	0	0	1263.41	2125.78	2750.61	4531.6	3465.98	6178.84	556.419	466.307	3918.38
SDE2	664.893	751.623	845.118	34371.2	43065.5	1041.11	2562.51	7819.57	69824	6166.96	62991.7	3417.76
TRIM14	1712.76	185.368	117.168	848.352	64527	1720	73.6902	1682.48	298.129	1675.15	42657.4	1280.73
POMGNT1	173.481	187.57	179.714	16023.9	169.899	208.256	53.6247	23418	23371.4	21606.8	19616.1	19529.6
KATNAL1	257.278	173.23	468.67	270.014	13237.5	12919.9	1913.64	12599	271.497	14656	0	111.323
NR2C2	1699.21	2440.52	2970.74	58948.3	57671.6	59055.6	458.862	361.548	1339.24	67791.1	56016.4	1140.39
HIP1	300.237	140.699	490.735	19996.9	175.663	350.668	36708.8	45.2739	33491.1	77.9009	22337	35999.2
MAPK10	95.4267	0	0	204.224	1003.37	874.748	163.813	974.758	698.07	1139.62	562.59	869.817
PMS2P11	148.885	154.164	131.689	143.646	4257.91	3964.9	5901.28	224.356	214.22	406.283	301.65	571.887
SPRY2	286.898	202.23	162.708	9719.33	1751.13	667.594	70.87	85.6568	64.4949	786.285	149.074	110.71
INTS10	137.32	76.3738	326.098	144.985	110.976	9449.98	144.569	14617.8	14865.1	13356.7	10655.7	12116.3
JUND	437.148	205.32	828.413	8497.98	8909.82	8972.83	2259.58	1915.51	2242.74	2164.16	2267.43	1340.38
CBX6	90.4068	79.6901	0	0	2707.16	238.223	368.397	90.5931	123.428	81.8199	0	80.9776
GSTM4	189.844	360.082	373.463	257.319	788.531	13770.8	319.935	465.805	641.635	867.594	807.352	473.658
RAB43	933.049	1399.95	1200.11	1779.53	27283.9	27091	17333.5	18132.2	1060.97	16958	16657.2	15830.3
LCK	255.916	119.03	123.611	292.852	7412.77	136.852	519.825	336.335	588.102	166.28	5808.15	497.662
LMBR1	22.085	0	0	143.731	93.0465	88.1711	271.355	172.87	223.049	225.914	320.795	139.965
MEN1	372.803	800.131	249.664	411.106	10563.1	9576.98	11355.3	11221.4	10856.7	660.983	7125.33	1131.6
TUFT1	958.012	882.396	1167.57	41313.5	899.48	776.781	1317.45	43480	38770.2	1078.96	27774.6	683.331
PHF19	89.7346	227.377	116.646	1588.38	203.509	4359	96.4815	9867.76	9704.06	260.977	8560.3	275.196
VWA8	1501.69	1508.16	782.27	26010.9	2370.37	25144.3	20221.1	66812.1	22852.5	21043	68316.9	13465.4
TSPAN14	681.209	627.653	765.838	114.772	27529.4	411.786	333.28	471.382	395.995	361.318	210.608	266.199
CEP170B	0	0	52.5293	0	363.709	334.358	688.889	623.499	508.341	442.571	438.835	590.689
ZNF706	306.794	263.173	190.083	9732.38	147.043	135.614	232.104	588.889	883.144	508.036	1067.74	4584.4
KDM2A	1022.73	855.563	1242.1	11114.8	13498.6	15899.7	23022.7	3728.19	23032.5	22299.8	22806.4	57135.9
TEAD2	130.61	101.047	116.187	4129.99	188.775	149.281	166.018	189.893	229.735	179.002	2380.96	160.15
TEAD3	130.61	101.047	116.187	4129.99	188.775	149.281	166.018	189.893	229.735	179.002	2380.96	160.15
TEAD4	130.61	101.047	116.187	4129.99	188.775	149.281	166.018	189.893	229.735	179.002	2380.96	160.15
VASN	427.252	242.858	371.866	4907.24	4071.03	3361.69	473.444	145.66	1696.45	343.938	1800.22	50.3962
FEM1B	194.528	337.302	1100.74	6416.68	6522.2	5834.04	6054.55	83.3783	198.858	214.811	2044.82	170.575
PAIP2	405.581	617.558	464.135	645.351	8912.63	7186	633.622	404.439	705.617	9612.85	9401.12	9629.77
SNAP23	5058.94	5806.32	2796.35	10886.1	70599.4	68057.1	85476.3	6543.04	7105.84	5930.34	5045.67	44107.7
MCM8	165.748	326.984	148.796	3533.95	251.525	3085.11	2258.34	1911.53	357.48	2184.82	8815.33	3766.66
ZEB1	1168.91	817.88	1029.07	1213.4	15899.1	14515.2	21646.4	21981.3	18838.4	25787.4	13567.8	24413.8
MFN1	1945.14	3049.89	2796.48	4380.64	38142.3	38046.1	4531.8	2886.21	2456.27	22379.8	2420.12	21462
TEP1	267.893	246.842	86.4561	1892.91	2090.9	2211.57	464.006	241.419	434.562	161.763	359	193.874
SEPHS2	132.205	188.969	254.719	2587.97	599.038	2485.61	922.574	747.362	867.538	0	614.421	0
TMEM38A	51.3502	162.267	0	278.1	804.801	965.783	1393.94	205.031	121.632	1256.4	848.824	1377.26
LPAR1	600.038	566.882	348.015	6944	7143.32	270.431	3447.19	438.948	369.966	3197.5	1944.94	884.897
AKT1S1	704.391	449.684	366.702	759.193	13203.6	428.028	651.217	566.925	3726.19	735.243	3818.2	2284.03
TMCC3	61.1352	0	52.083	330.639	336.617	403.127	330.282	362.988	371.531	240.777	0	48.7706
CTCF	295.396	253.727	295.071	7338.68	260.028	219.503	606.886	2191.88	1399.52	386.634	1384.22	381.85
ARL3	2319.46	4671.08	2489.15	67753.1	8040.72	10968.8	19517.8	1206.9	1168.55	2392.43	86903.2	1103.37
STIM2	263.181	44.1401	151.392	103.023	1656.84	2220.14	1819.66	1332.87	131.828	161.848	126.697	100.374
FAM83B	330.166	315.671	224.318	223.405	224.302	6838.27	852.349	663.143	543.475	187.111	261.575	538.708
CIR1	180.581	131.31	258.317	299.182	4220.27	154.469	151.972	56.4462	0	60.0544	138.801	179.157
RAET1L	219.62	482.863	298.414	126.3	215.96	7836.12	461.976	581.921	451.981	439.591	3888.38	4071.47
ULBP2	219.62	482.863	298.414	126.3	215.96	7836.12	461.976	581.921	451.981	439.591	3888.38	4071.47
LRRC8D	239.513	258.142	202.771	185.665	2780.85	2539.51	4897.82	4124.71	3712.08	228.745	2855.8	163.078
MYH6	526.408	530.388	0	2707.92	2155.99	3223.11	8839.14	51.7274	9004.17	11868.6	0	137.154
NELFA	1900.27	1152.7	849.585	13559.5	12858	2552.39	18261.6	18301.4	17382	2027.66	13230.6	928.472
MED22	173.57	129.394	74.6516	92.1717	2596.52	77.4824	96.5493	925.147	170.958	129.992	0	505.262
PIK3R1	3014.41	1796.83	2155.31	6811.7	9197.91	34563.7	802.774	8773.06	17726.6	10036.9	17458.8	9584.51
ENPP7	153.413	70.111	75.2299	683.783	760.372	645.378	867.904	914.634	1100.41	975.917	1087.76	693.118
GMFB	682.442	201.984	136.306	2106.56	4231.72	310.704	6562.44	6791.13	4269.11	8180.04	5729.47	7319.74
NKIRAS2	255.988	177.406	222.132	1897.17	2081.73	256.686	1930.63	128.416	142.696	92.3923	1258.62	1242.5
RPS6KA5	642.317	171.67	130.161	625.618	2661.7	2770.98	2707.02	2736.43	2862.45	2582.66	2179.38	1828.54
RIN2	226.684	267.854	215.043	2477.43	1915.78	118.02	357.389	398.092	1378.47	2259.16	1852.57	264.646
PET100	53.6781	138.346	371.931	531.241	2804.97	138.272	345.953	542.213	14072.4	264.166	9215.74	260.686
ZDHHC9	368.574	747.129	401.12	354.588	8610.04	355.38	4943.05	183.382	5299.47	5707.22	0	68.2439
C17orf80	76.5883	116.277	73.6533	53.4693	931.179	639.692	156.28	1153.6	1150.28	1076.24	0	682.365
PPP2R5A	622.881	394.954	1481.4	866.084	6277.54	7543.19	5494.84	5105.85	723.448	2047.38	8070.04	1558.28
TIMM10B	176.085	1287.48	302.979	4965.72	397.472	4975.27	179.976	312.133	107.704	222.904	319.151	404.308
CCND3	104.351	90.6973	145.918	1001	428.214	545.473	444.895	329.651	435.547	684.739	498.164	250.322
MT-ND6	854.256	666.537	530.478	888.061	4449.09	6367.28	128.247	1075.61	2103	73.2936	155.616	680.051
ITIH2	349.022	86.0191	256.007	1568.54	442.57	1862.64	657.658	1122.18	0	444.671	0	345.927
TNFAIP3	86.5009	217.175	0	121.289	1388.88	173.258	57.983	94.9237	4068.31	84.1976	0	3356.38
HELZ2	2791.73	797.022	5227.99	39913.3	4133.16	4658.62	23695.5	25524.8	11184.8	4456.07	24631.5	8923.46
NARS2	1278.87	1195.91	971.105	1052.63	9370.58	8607.66	796.089	5126.58	4485.8	960.48	465.279	3847.23
HPF1	13214.2	13712	2864.66	150743	2579.97	10548.4	110775	2787.99	8428.39	3160.21	126335	4241.46
ENTPD6	119.844	65.399	153.365	174.194	94.277	1564.05	1547.35	1750.71	887.827	1049.15	431.145	1551.62
MAD2L2	325.332	524.548	380.564	394.01	5976.01	277.278	178.591	227.762	153.09	203.889	4270.51	102.599
ATP1A2	93.2473	167.553	215.402	374.925	2038.74	120.192	76.2167	1407.41	1031.63	35.1743	128.272	955.056
PRCP	3305.39	2346.61	1768.41	2286.91	16798	20053.5	2273.9	2015.59	16552.1	2492.28	13063.2	18145.7
TMEM67	190.594	243.162	176.661	114.152	2933.18	170.908	673.208	414.589	44.4958	1008.04	1161.27	161.895
IGF1R	271.393	223.909	213.846	1293.36	1297.17	1139.74	104.83	85.6424	3234.72	122.414	1915.29	4138.22
ACP6	241.624	221.16	87.7651	2382.29	313.705	178.259	240.303	248.482	182.578	143.173	0	95.3718
CARNMT1	33.4233	0	67.6699	202.337	135.185	190.126	154.565	222.684	145.547	147.016	145.095	178.067
MGST1	302.536	428.617	475.838	2094.15	1956.71	2192.42	7318.91	8416.32	6282.19	8859.3	8478.02	7036.72
ATP2B2	1630.75	1093.29	4452.61	7074.12	14212.6	15535.4	14311.8	18974.9	891.075	73.4534	5340.97	17628.7
KIF5C	3197.67	2668.54	2636.02	3840.04	6715.47	32981.2	2336.72	4817.72	35765.5	1313.48	34955.1	1983.08
APIP	1117.2	1129.82	1083.72	1047.33	737.921	14907.1	11646.9	13383.8	12364.6	13047.6	8476.88	5713.05
BOD1	522.611	306.824	438.937	2830.19	351.236	3172.5	255.294	165.166	232.129	371.266	650.59	647.963
ZNF22	688.816	663.416	211.816	36.9127	4085.47	3688.73	418.364	337.743	377.499	81.9659	2793.4	550.638
STAG1	248.654	269.247	139.816	241.62	2228.5	811.001	473.705	347.91	417.866	343.686	178.44	595.684
RTKN	281.58	463.303	874.916	1101.98	4627.94	2320.17	1262.98	555.063	202.169	293.099	2110.56	536.156
EPB41L1	378.278	762.985	334.393	2480.29	2678.74	2169.66	7275.26	1206.93	36527.4	6383.45	1699.14	39970.8
IL17RA	1422.41	111.873	125.725	372.361	4446.5	3360.31	829.182	204.896	147.585	431.265	455.214	314.468
RHOF	0	128.056	0	113.932	115.697	387.562	544.307	604.113	622.132	797.798	191.779	620.548
MXRA8	628.903	838.577	1624.27	7182.63	7035.24	660.942	809.649	501.461	504.667	400.475	793.3	246.151
XXYLT1	638.831	504.905	495.287	441.159	403.666	6978.96	3140.67	3212.58	3482.3	3139.46	150.594	1975.19
TYSND1	0	191.761	0	345.076	289.543	278.235	0	258.072	281.156	348.334	0	324.151
TNFRSF21	0	0	62.9373	166.994	128.257	0	280.823	121.277	295.989	85.9454	0	90.3127
PMM1	1251.64	2119.46	381.225	868.056	131.533	16565.1	314.418	14523.3	78.607	366.03	180.644	120.079
PTPRE	2041.73	172.733	176.577	3424.55	3696.62	4054.03	240.014	166.264	1422.38	332.658	1145.64	1305.34
TFE3	482.114	528.218	390.541	597.278	968.46	4750.8	1855.1	967.83	862.28	1083.26	1891.11	1237.85
NT5C3B	273.627	119.904	165.058	1133.05	85.7813	1291.09	264.676	130.792	214.648	125.209	0	225.717
RING1	338.446	225.107	274.158	1202.95	1255.02	1278.56	984.798	404.523	598.533	2011.03	1910.5	96.3576
PTPN13	2595.23	573.972	1178.26	4733.46	5080.23	9531.96	5453.05	3410.17	272.989	415.729	603.516	7422.56
ABL2	502.176	508.816	545.488	705.597	5767.09	402.264	670.962	1433.01	461.713	315.15	5369.92	631.535
SLC35B1	169.395	186.067	158.519	2078.15	91.1233	62.1161	171.771	68.6503	45.9066	559.739	250.357	687.85
UGGT2	1861.97	1304.67	2090.96	1170.34	11003.5	10562.5	4224.52	1992.46	4222.1	4175.5	5307.86	5998.81
CDC42BPB	1485.3	2690.19	3272.35	16522.5	2471.09	13107.4	20945.7	5872.31	1895.45	5463.91	15958.9	6441
TAPT1	183.635	3240.02	3335.78	8749.81	7843.99	12492.1	40.1619	271.881	329.48	144.281	1475.5	4097.5
PMF1	77.5375	0	70.6875	528.099	59.4149	47.4723	308.581	326.84	257.526	445.496	0	439.837
AP1G1	3009.86	3765.14	3243.6	22089.4	2145.93	18267.7	23062.6	22529.2	21068.8	19865.8	20882.3	16508.5
LRP5	97.1407	132.47	85.546	244.95	465.586	615.12	431.011	820.104	626.075	346.188	182.662	390.021
SCRN3	229.282	187.551	373.442	1271.5	1354.88	692.541	237.087	255.358	418.324	625.827	1299.01	741.016
C7orf25	0	0	65.0612	70.7702	93.772	108.38	86.8471	98.2138	49.2961	157.739	0	48.0029
KAT6A	0	53.3535	1422.16	1595.36	2330.9	2115.48	1664.16	1364.31	1923.69	1162.7	1277.55	488.452
PROSER2	1466.38	453.93	376.628	409.374	888.73	7981.33	12253.6	4963.57	6002.87	920.775	12591.4	697.417
RHPN2	0	103.863	74.8748	243.087	158.947	317.529	388.462	527.06	388.568	601.712	225.797	554.618
ITIH3	523.315	162.732	312.655	1406.06	1195.93	1364.95	827.069	756.85	747.253	158.74	948.499	889.859
DERPC	932.536	998.471	1409.23	6040.21	6222.05	860.718	2502.98	5111.6	5156.38	7006.85	4188.55	1821.19
FBXO3	312.786	394.391	0	531.311	1150.43	1079.51	246.434	1761.12	267.331	314.434	826.846	295.95
SMAP2	77.8366	72.1148	117.982	778.897	162.332	100.836	3517.71	3623.29	100.003	77.683	0	879.555
XRCC3	0	0	63.2941	60.9905	91.9456	91.3299	171.368	134.854	126.963	122.619	0	34.9708
NACC1	136.443	197.925	408.774	378.307	1409.61	1079.45	1347.57	2237.05	3550.82	1623.63	6936.39	1453.42
CBX8	358.17	752.51	495.721	397.675	4980.42	781.569	1091.99	589.349	732.93	794.842	721.905	888.926
NF2	1514.75	2000.36	1626	9322.52	1836.44	8491.83	4602.39	6830.65	7232.92	8133.88	11738	14185
MAPK8	0	162.737	309.378	474.722	794.494	526.925	882.033	604.114	1139.97	937.792	302.045	690.749
WASF1	596.32	758.416	473.44	1028.7	424.599	5450.97	2796.51	630.699	3051.97	607.724	2290.61	638.917
ADRB2	61.4991	0	0	62.6912	103.705	65.0399	247.104	211.369	322.795	315.578	229.89	297.25
PHKA1	92.5861	92.5843	108.194	347.75	366.799	380.508	544.339	334.991	188.492	39.9345	548.098	51.6295
ADAT3	147.666	102.601	1309.7	2105.55	1810.01	1901.69	928.872	285.782	104.062	315.546	1127.89	442.016
ITPR2	15938.1	17383.4	988.849	41811.3	41028.5	43879.8	39930.4	17996.6	19354.8	15858.2	29642.9	15726.6
GRK2	94.385	176.384	587.554	850.361	1925.42	382.312	222.69	273.986	13720.5	179.272	12364.7	185.602
FANCA	237.738	287.161	346.804	2891.13	160.181	119.278	201.169	141.166	177.102	240.581	1462.47	234.104
C1orf131	137.512	338.96	1683.73	2832.03	2536.54	2485.93	2578.62	1441.97	1980.98	4111.12	719.141	127.074
LSR	289.438	869.761	683.105	3129.81	2606.25	943.213	1085.05	1037.34	1374.29	788.826	1386.79	665.082
SHMT1	2155.32	2428.28	3669.02	13735.5	11930.7	4117.59	7536.69	1676.81	6176.36	6506.59	8807.16	8036.41
GSTT1	484.76	984.926	1101.91	994.207	4209.14	4031.87	1469.02	1349.15	1329.41	60.024	171.059	0
SUV39H2	0	0	94.5196	111.766	114.703	112.446	133.027	265.249	169.743	198.872	139.805	170.926
ENDOD1	181.815	113.633	104.502	627.676	616.184	182.167	3230.96	3030.45	2967.62	2465.34	1273.57	2265.6
C17orf75	1341.22	1339.94	1346.37	4674.26	6120.7	3522.35	8231.32	2560.1	2995.09	8622.13	2539.28	7095.08
MPHOSPH8	554.27	1017.94	1058.51	235.594	5924.94	3150.44	754.928	2617.84	4483.95	486.466	6534.44	1400.14
SEC31B	0	0	129.691	175.88	169.714	111.357	91.5916	70.2343	0	146.112	0	106.313
RTL8B	121.797	280.973	0	492.092	518.1	406.342	119.646	223.551	219.097	290.324	999.194	503.06
GPN2	0	76.4701	290.869	549.427	382.511	349.738	411.907	84.6111	85.0023	0	227.488	0
MCM3AP	422.282	355.304	2760.21	4417.2	5686.84	2184.92	1566.16	2259.63	1857.58	2038.04	1058.15	2129.56
BCL7A	1170.93	1321.3	744.208	1210.88	6544.96	3480.59	1514.31	2282.14	1089.66	2663.81	928.754	2032.83
SLC39A3	0	183.862	0	0	334.847	302.623	100.317	327.934	318.487	127.897	196.455	112.5
SRBD1	986.78	885.227	1056.84	1986.74	3110.58	5010.81	3300.29	4134.14	3885.03	7626.25	41203.3	3594.07
TNPO2	3645.03	1677.35	5745.02	10289.9	1283	26455.4	42877.4	7694.34	8962.57	54914.2	44293.5	11836.8
C8orf82	319.416	418.308	680.078	2092.51	1645.03	1131.7	749.802	1231.05	523.047	830.55	1013.33	773.181
ATP6V0A1	2222.49	2223.82	3263.63	3710.32	12225.8	10308.6	8565.5	7378.15	1250.73	8036.78	477.631	1936.05
AREL1	382.256	332.82	226.194	477.135	1395.09	1325.78	1240.18	100.783	217.778	322.047	259.277	1955.33
SNAP47	0	0	99.1358	142.203	71.4685	113.092	120.797	91.5201	70.9933	53.2185	0	47.0272
NBEA	955.44	356.664	1118.24	965.817	3329.36	3711.08	9595.02	7475.61	8674.79	8326.08	8869.82	7457.25
ECT2	1937.91	2234.83	1835.61	1847.97	16484.9	1447.98	3346.34	2506.67	19573.2	1388.99	14224.7	2883.56
PTPRB	139.827	356.601	65.7457	913.429	803.811	132.539	974.628	476.561	722.789	440.7	598.003	1232.08
CFAP44	197.666	206.975	330.673	241.005	132.976	2039.54	2504.59	3211.69	2865.34	428.114	1442.78	225.321
CIAO2B	1397.21	770.988	1091.38	8522.83	1095.54	1078.3	8495.19	1953.92	2414.77	2563.54	5138.81	2912.22
RHPN2P1	0	0	74.8748	74.3042	0	171.246	237.222	283.785	171.752	306.339	225.797	346.51
CRADD	195.587	0	0	251.286	137.469	247.877	0	258.932	259.135	193.44	509.442	212.05
MYH15	0	340.26	0	393.746	381.802	324.552	0	809.676	543.005	361.768	573.464	307.313
ALKBH4	230.575	168.422	3044.22	4221.29	3815.57	3033.88	2724.31	97.005	1431.08	1082.4	2031.3	957.281
ZDHHC5	601.807	793.948	881.958	1049.56	4599.91	1587	677.756	1201.79	4701.79	2255.04	7412.86	1424.84
RHOBTB3	205.608	275.358	354.466	1848.72	421.63	382.2	171.301	193.484	216.257	67073.9	225.133	65087
AMZ2	156.851	4685.76	60.9593	115.971	7123.75	8292.42	5512.65	5532.34	5386.19	5572.19	5194.93	4240.57
TOM1	5788.92	15885.2	8757.45	3794.78	27451.1	65125.2	3074.36	2768.94	3615.37	22066.1	15371.9	17373
HERC1	110.315	74.1208	98.9529	107.321	75.6444	711.939	5967.53	6288.34	5629.38	5209.56	0	197.803
ATRX	2227.53	2127.56	53870.2	44588	87528.9	50950.9	4950.17	45259.6	2217.1	44859.7	33823.8	50993.7
TUSC1	272.363	254.091	339.052	871.543	1003.55	835.35	335.21	335.362	280.852	390	186.868	403.706
RANBP10	482.83	286.11	230.267	337.135	1271.35	1518.04	622.063	862.793	452.44	397.741	353.191	752.298
ERCC4	175.784	444.292	332.669	1395.81	683.218	862.362	534.227	552.328	103.728	84.7082	700.217	287.521
DDX31	1449.13	1939.34	1096.79	4340.94	6118.91	3329.54	1950.94	3389.19	3198.32	1316.11	1121.53	1012.36
CENPQ	177.455	258.515	344.104	1392.25	911.499	72.1394	813.961	287.659	225.649	511.639	289.662	343.752
COL1A2	492.507	435.876	222.475	1084.76	1383.98	1006.84	1208.34	5139.51	588.588	867.449	2613.69	736.305
TTPAL	0	119.992	191.888	214.683	201.614	525.574	460.219	452.736	0	382.881	121.856	181.091
ABCA4	100.762	51.4425	82.216	197.746	348.012	160.199	1648.89	2153.76	1814.06	1748.5	2388.84	1233.78
DCAF6	255.911	220.837	198.004	697.456	115.916	1217.04	323.207	258.336	535.905	166.338	0	84.4075
RAPH1	4061.97	6589.64	6918.59	33612.9	15666.6	3567.72	56916.2	4687.15	56791.9	10092.8	3581.26	46703.3
FBLN2	114.572	1021.58	920.873	1190.45	990.653	3981.43	820.64	853.688	859.329	1029.44	2657.81	948.704
TMLHE	8722.41	101.958	521.727	9470.71	9258.29	9163.33	11406.6	11647.5	11797.1	343.841	11237.5	9863.1
NCAM1	2363.4	2474.27	54186.9	42829.3	44436.4	88728.9	36471	34259	33332.3	2408.18	34491.5	12650.5
WRAP73	261.358	471.252	870.059	1535.68	1637.55	1600.29	893.473	683.7	594.102	596.686	1013.85	580.429
FGG	171.226	115.364	112.321	453.718	488.989	233.687	159.468	169.621	72.5337	136.653	271.274	82.3945
NUDT12	140.187	112.205	286.077	284.109	972.982	329.656	197.191	238.591	164.401	217.219	384.215	208.764
TSEN34	758.495	170.494	438.675	1219.85	2301.39	500.836	1485.91	2178.58	1724.09	1502.27	1619.98	1417.35
BDH2	236.053	74.7662	231.114	415.706	814.09	359.621	873.067	474.556	797.71	385.257	983.326	626.89
SNAPC1	0	0	68.4604	59.837	75.1619	64.2518	237.593	0	95.8381	103.031	0	192.955
MCMBP	2296.19	1294.94	2707.72	2301.1	2015.7	13944.3	6728.66	5726.92	5868.19	5438	5635.94	6393.78
GLMP	95.356	50.108	513.261	653.84	622.418	627.291	224.302	164.258	341.026	74.4009	363.365	326.966
KLHDC2	216.939	66.8359	169.899	81.9594	694.21	534.54	117.435	0	0	138.42	142.541	209.406
KSR1	0	708.199	0	717.996	233.386	1086.99	128.383	98.5925	1262.04	80.6311	0	109.596
SELENOT	455.402	1132.11	196.054	1438.76	669.671	3018.51	1288.96	1316.07	1802.13	1003.72	817.5	1374.06
ELP6	406.324	433.821	1134.76	2302.03	2560.07	791.415	3391.82	1946.79	1994.88	2487.67	3084.52	1446.33
PTPN9	192.785	169.481	1938.39	87.7103	3441.79	3051.61	1823.5	2218.63	1862.45	2755.74	0	98.773
EIF2D	168.415	236.423	340.949	438.171	991.759	677.679	4388.7	4384.94	4212.57	3741.21	2540.91	3464.37
TLK2	554.514	478.884	339.591	222.574	3171.38	474.855	130.054	794.582	2976.3	232.515	226.405	1053.39
GRAMD1A	673.499	648.84	2385.04	6712.95	2263.61	1466.78	4082.06	3581.16	911.986	451.243	3590.16	4925.99
FIG4	710.495	0	0	936.303	970.114	84.9404	1290.17	202.224	1411.09	160.764	0	1718.23
TUBGCP6	259.17	314.801	1403.15	4079.56	244.955	1194.45	599.252	233.223	186.07	303.125	669.227	3282.01
MBD1	0	121.736	87.8857	163.733	170.302	250.258	281.074	471.907	383.209	189.968	176.442	230.972
DTNBP1	223.413	334.602	372.698	874.034	855.243	862.344	948.046	1115.82	1147.88	717.468	687.107	465.195
PPP3R1	5675	740.308	335.737	332.045	404.798	18035.8	11533.2	2029.07	2080.86	2515.85	3281.32	1666.95
RERE	1249.15	85.1948	139.724	87.5989	152.1	3837.62	3122.48	3473.16	2655.73	300.39	855.748	185.831
CFAP298	1082.31	649.018	888.54	875.394	2923.77	3429.05	141.067	436.125	347.382	563.748	1620.78	228.167
DTNB	43.856	56.4958	150.107	191.245	280.761	213.839	98.7264	67.6923	98.3471	95.599	0	94.3343
BCR	158.622	254.412	12031.2	11794.1	11089.4	11030.1	146.973	15271.9	208.22	120.23	15053.9	261.459
IGHMBP2	514.477	447.147	3240.63	3448.26	3688.91	4289.93	1496.26	3638.75	1027.07	3302.79	2677.55	3093.22
GBP3	192.077	232.846	63.8749	67.65	628.739	630.233	469.435	173.804	345.963	213.641	176.857	319.099
COQ5	1591.38	845.061	3247.07	2939.79	6540.98	5932.34	4147.43	1179.76	1368.75	2020.9	978.989	3427.31
MRPL40	1319.97	1668.58	1468.36	7827.65	2325.95	1930.85	5104.9	1616.95	5574.44	1001.5	3437.32	1224.17
PLTP	297.421	626.556	280.455	1047.72	953.41	1253.23	2232.62	152.237	0	1224.32	0	979.576
SS18	604.569	185.546	474.738	782.267	1840.99	787.275	2979.53	1345.69	1137.25	961.388	776.717	1761.76
PTGIS	3918.97	3666	5864.42	15162.4	6687.57	14296.7	15313.9	10501.8	15030.9	13781.5	24199.7	12411.5
LGR4	265.597	1316.9	130.702	1550.61	2599.94	432.19	2216.14	2580.75	2999.74	3075.24	2159.76	2293.84
TUBB2B	699.354	20905.8	124210	139944	125895	123345	1855.11	40577.7	7726.87	141477	209080	4848.61
PPP1R12C	1081.77	1402.4	1373.16	4316.64	3802.87	2165.84	2106.53	2355.77	1977.24	1506.39	549.061	3836.26
MOCS2	444.292	614.932	535.595	2322.32	915.115	1014.11	1349.65	460.167	1232.56	210.414	377.762	1036.92
FNDC3B	4693.57	4619.35	3931.09	4543.46	26691.3	4033.19	3881.89	10783.2	10115.4	4236.97	10776.8	4144.06
EXTL2	433.966	329.396	303.265	626.173	573.667	1636.43	288.73	1222.73	757.656	109.88	111.209	161.296
MYL10	1008.71	1075.27	991.793	1649.81	2982.38	3520.89	1757.99	2112.29	526.158	3382.71	905.132	1581.74
ZFYVE21	69.1581	151.694	438.634	615.978	551.086	577.464	1099.19	712.375	808.755	860.128	579.702	691.253
ADGRL1	109.867	222.14	242.735	438.39	449.65	626.873	0	70.7077	0	0	249.845	1097.34
DHRS11	391.073	488.579	617.644	712.013	2689.37	537.618	1521.3	908.466	1185.88	253.941	1014.29	102.805
TRIT1	268.396	180.453	98.9464	1273.85	106.205	58.9497	55.7183	775.215	295.959	619.284	627.247	283.103
DGUOK	283.45	0	0	347.564	0	394.411	550.443	521.057	551.482	330.005	471.842	368.788
AGGF1	193.696	158.668	504.495	90.9659	1623.29	523.769	252.902	168.519	134.711	78.9927	1039.02	122.023
CCL21	1717.57	1365.25	2717.51	3832.49	5424.67	5886.73	7642.64	8635.02	9319.49	9617.67	10071.8	9458.71
GSPT2	1191.19	4810.29	602.514	5371.04	5857.84	5946.96	6925.16	7703.8	8018.53	7648.8	7310.48	6056.83
DEF6	1655.37	3102.31	26178.4	26175.4	28383.4	25316.5	34066.5	1348.89	29215.1	37149.1	31361.2	38033.8
SLC12A9	137.447	202.895	83.5808	226.25	455.438	412.332	422.786	220.188	410.796	293.403	0	34.9475
PRXL2B	0	0	147.574	145.477	125.277	109.992	93.6536	158.015	190.308	196.667	0	190.352
YBX2	247.892	1472.51	991.502	2381.13	1203.65	3393.35	4594.55	1289.83	1871.28	2118.29	1449.26	61.9914
PEX14	1932.83	2554.14	2862.76	5914.53	6788.34	6140.64	3902.44	4492.93	4700.77	3241.76	3681.1	3124.81
FBXW2	293.033	361.108	0	200.615	0	1474.42	1489.21	1202.13	1392.55	1010.79	774.425	511.184
EFCAB7	0	100.514	120.815	124.86	242.798	198.457	0	0	66.9581	0	0	61.6511
SLC39A10	2462.1	2347.75	821.215	4784.49	4775.87	4830.92	1747.71	950.676	967.661	772.237	4576.64	3056.66
SOX9	281.743	214.794	55.0828	362.064	459.544	584.654	264.772	797.851	347.592	365.416	208.595	620.778
SOX8	281.743	214.794	55.0828	362.064	459.544	584.654	264.772	797.851	347.592	365.416	208.595	620.778
SOX10	281.743	214.794	55.0828	362.064	459.544	584.654	264.772	797.851	347.592	365.416	208.595	620.778
COX16	148.037	166.195	76.9327	283.875	562.378	145.21	296.038	275.936	276.855	324.822	160.035	287.248
PTOV1	87.5641	0	109.943	57.2253	224.518	218.781	150.216	144.222	113.508	267.72	0	294.246
GPN1	907.614	1331.08	898.543	2545.95	2633.38	2761.91	262.688	1152.11	328.908	883.054	533.335	799.27
OCLN	1043.27	741.073	1661.78	1283.99	3881.21	3522.96	3038.79	639.802	3341.18	1602.8	2161.77	842.958
DAB2IP	221.715	280.941	392.971	712.872	733.987	809.319	205.047	196.342	511.515	79.3389	361.907	429.263
PSMG1	3916.86	1893.24	2508.5	5892.53	6857.18	8188.97	9375.66	12247.2	10096.7	9882.72	13124.5	7490.32
HIP1R	534.864	465.316	181.434	1000.79	1025.37	944.658	3506.08	3152.81	2539.69	2793.84	2106.5	2612.82
LRRC41	670.418	897.784	1557.99	2363.84	2170.18	3289.29	3657.66	2745.61	4537.03	1816.08	978.293	3292.93
PCDHGB2	1100.19	486.389	473.198	1435.41	2191.56	1525.14	2860.6	3556.06	2240.07	2755.81	7526.94	1072.52
ODF2	0	77.8283	73.4153	130.909	135.825	111.404	87.4653	77.5671	86.6022	57.318	0	79.1018
MAP3K2	210.452	78.8789	268.358	417.318	490.384	481.69	62964.9	58847.2	266.07	247.882	623.959	622.753
MARCHF6	384.915	301.43	128.704	646.857	456.673	915.147	889.099	764.252	647.625	694.27	156.345	581.906
MB21D2	226.17	541.107	771.969	616.077	1090.93	2091.83	428.716	4808.53	488.977	506.62	399.398	250.632
LIN54	51.2882	483.156	299.349	423.013	565.717	1068.14	989.366	1017.26	988.448	1379.33	987.97	1354.04
IQCB1	130.356	31.2359	155.85	427.288	50.8322	301.114	292.45	248.406	195.762	335.21	0	179.911
MED29	575.649	161.026	682.772	612.327	2448.43	410.258	505.688	349.195	662.249	413.801	2426.82	259.825
SETD1A	2021.6	1855.85	77.3305	165.142	5437.78	4062.64	95.8372	2848.83	2642	153.132	1283.79	199.014
IFRD1	65.632	138.178	102.955	130.834	334.278	284.608	179.353	1830.99	2129.11	2000.32	1253.68	2369.84
WASHC2C	361.562	61.1331	665.244	909.305	1096.17	643.954	913.63	939.625	997.648	491.31	137.093	239.788
HBA1	879.813	1025.92	988.648	1915.65	2534.51	2596.64	984.971	1033.48	906.973	670.283	567.025	996.322
LRR1	0	118.383	0	99.1008	97.12	91.5265	128.782	149.234	121.314	171.916	0	115.859
ITGB5	1893.62	2991.92	825.146	12913.3	526.039	428.382	4356.51	870.909	4261.88	914.395	3800.97	7182.47
PYCARD	0	70.6397	126.198	161.321	236.172	79.4014	257.233	281.896	165.875	339.354	259.615	303.38
KIF1A	406.576	273.619	478.516	661.713	1012.11	1131.13	2601.89	1116.69	1327.23	1752.53	1710.92	1391.38
C2CD5	581.873	210.459	1079.52	794.572	3644.56	85.8068	950.346	865.714	579.034	942.13	251.319	1306.65
ITGA10	128.77	115.243	374.348	432.688	650.925	408.332	408.221	604.576	565.686	313.665	0	470.852
RNF123	1938.21	686.827	1242.63	5273.03	2640.29	1413.89	1857.44	1685.11	1180.14	2377.62	2984.44	477.335
CUX1	73.7275	272.414	183.088	308.812	386.091	578.886	372.933	258.747	333.448	146.576	197.371	280.434
SRPK3	450.657	158.111	16471.4	13297.2	14082.1	13719.5	14544.4	14095.8	15209.7	767.497	15201.2	757.046
BNIP1	2099.54	2530.02	2436.66	5234.42	5836.65	5898.73	4596.82	5467	5328.97	5195.98	5627.21	1203.13
TTC5	690.138	1025.83	979.7	2085.81	1952.12	2432.45	1630.25	1635.4	1621.73	1792.44	1025.6	3089.34
DDHD1	702.996	955.065	1129.13	2980.74	3193.82	504.175	252.366	417.348	2102.42	601.422	246.779	543.628
POP7	707.399	723.33	940.413	791.751	830.287	4058.74	6549.02	1092.3	791.308	640.316	72349.7	914.295
ETNK1	1507.11	3536.31	160.049	4428.06	4187.36	3820.4	356.766	420.804	206.058	327.027	3931.85	333.051
MCAM	2059.72	3788.96	2258.11	12526.8	6104.65	742.668	9098.69	17585	9097.77	31121.1	16674.8	4499.03
UCK1	1401.94	6296.58	2996.99	6494.45	8813.45	10190.4	5171.48	3780.9	3166.41	4372.06	1720.05	3958.11
COL5A2	738.386	825.252	2943.43	1354.44	7025.53	2364.35	824.801	2230.54	2669.63	2111.91	1619.44	1523.8
VIPAS39	1394.97	1534.97	938.626	1137.74	4576.04	3488.29	8496.14	1375.07	964.075	3022.31	2295.66	2710.42
RANGRF	271.955	440.885	204.993	1044.02	228.155	910.227	610.533	516.652	288.683	441.153	97.4075	447.413
ATAD5	161.897	1759.32	4093.41	1489.66	6789.21	5971.05	395.104	211.921	8090.58	247.348	4632.67	225.541
NECTIN2	822.989	748.569	674.997	2421.2	1533.67	1363.63	2917.75	3403.99	3295.61	3603.49	2057.45	2561.08
ODR4	1593.25	10789.9	1523.38	9691.74	11029.1	12103.6	6868.66	6104.42	5875.37	7240.83	3547.23	7550.34
KCTD10	1813.31	1553.83	6454.97	9560.76	7741.19	5831.75	7894.2	6851.06	1543.14	2686.28	487.671	2505.94
STK11	78.8624	0	187.029	117.419	239.876	268.46	144.106	196.142	313.303	178.416	226.805	130.519
COMMD2	1484.01	585.141	4326.67	5621.38	4920.59	4501.21	3685.81	1299.88	3201.94	2770.77	1220.63	2185.53
CTSS	181.387	143.89	488.677	1721.48	97.7716	93.8704	135.063	77.5715	124.998	289.704	0	54.1086
CBX4	411.64	317.604	0	485.694	728.818	489.772	897.594	672.356	723.34	1121.56	0	1232.14
RIPK1	2274.65	2850.25	16034.8	17087.1	16740.2	15588.9	15875.3	16765.3	15162.6	16415.8	10249.6	15376
COMMD3	4058.37	2720.75	19148.3	5479.26	27466.1	27597.7	39318.2	39930.5	3252.71	3014.89	34051	42769
FKBP5	2929.13	8520.81	5665.51	8971.96	28132.5	2676.45	2861.29	3080.05	3686.77	2898.16	3670.98	7633.98
AKAP17A	534.163	178.334	79.0365	1236.88	334.272	266.915	175.614	185.934	1946.13	1871.91	1269.38	261.245
MRPL52	409.203	68.2269	51.2843	333.353	346.378	547.164	0	528.549	727.021	755.648	2355.57	680.652
TFDP1	324.297	460.606	942.6	1398.45	1299.61	1307.61	1750.03	1813.53	1669.43	1621.32	647.767	2049.84
GCSH	77.0188	0	303.728	222.136	367.051	289.837	86.6961	97.3369	94.8462	88.9261	0	155.932
PPP1R12B	191.984	179.475	172.941	281.428	743.801	222.757	621.266	567.745	463.25	368.459	328.587	389.26
EPHB2	565.07	1057.09	678.993	1400.24	1958.9	1909.28	1660.37	1937.75	2466.14	2423.26	1258.35	2038.74
RFC1	24267.8	29430.4	1884.81	40415.6	43012.4	43655.3	2752.87	2736.57	70159.4	65977.5	72947.6	54652.3
AP3S2	435.89	678.268	433.371	1286.73	1210.08	1034.08	53.6266	1154.63	1137.79	107.182	982.526	1533.05
AGFG2	71.9116	0	257.72	262.593	240.33	248.58	459.818	484.41	586.8	526.423	1130.53	495.434
CAND2	1953.95	1087.62	976.881	1944.23	3571.39	3624.02	308.723	2010.81	313.077	85.7614	165.31	476.352
SDHD	273.91	311.777	315.727	635.149	556.198	856.526	865.443	862.743	860.936	893.47	532.606	233.322
MRPS21	65.7278	95.104	97.3577	220.522	171.048	194.289	59.5351	85.4223	70.7957	82.7054	0	118.65
FNBP4	4362.96	1663.42	1331.56	5625.52	5540.13	5525.71	4728.25	4492.43	4579.75	4769.44	3928.94	3817.57
HERC5	1439.82	1024.2	1913.68	3711.7	4806.23	1412.17	12322.4	13592.2	12181.1	1450.82	21856.2	5632.93
CIAO3	409.959	364.721	465.394	1111.99	747.303	952.581	346.164	622.173	1166.35	593.759	727.79	273.734
ICAM2	300.837	234.739	715.677	1309.43	203.567	1307.82	1525.86	1498.81	1316.99	945.653	708.89	223.582
CMTM3	308.058	424.237	315.155	1782.58	438.664	134.857	498.172	527.397	262.503	562.069	385.317	504.795
VPS16	2963.48	2519.66	49820.4	42222.4	41584.8	40064.3	25294.6	24771.8	25195.8	31196.7	21233.1	29075.8
USP34	401.329	633.733	11411.9	11189.5	8730.56	7896.15	10187.5	8117.96	8309.86	12662.3	8142.94	646.127
ASAH1	1605.21	383.778	911.544	2341.75	2107.62	2029.62	2448.44	2085.9	2178.98	2099.77	2215.8	2309.14
SPDL1	884.049	1118.52	7879.26	9597.75	1495.79	10940.5	6051.48	2171.3	15999.8	9793.54	1808.41	7507.9
GPRIN1	154.667	265.194	153.713	590.247	437.47	250.676	1017.84	899.084	608.924	821.391	302.418	47.434
PAK6	409.717	378.822	628.324	1149.21	958.623	1042.02	1330.34	1328.96	1496.89	1368.92	2631.09	1219.08
PAK5	409.717	378.822	628.324	1149.21	958.623	1042.02	1330.34	1328.96	1496.89	1368.92	2631.09	1219.08
SCOC	0	198.374	732.301	944.418	615.149	503.171	944.231	864.893	1602.37	907.02	0	1288.52
QRSL1	1134.15	1625.44	1509.47	1865.05	960.754	6624.27	5913.18	3736.71	3532.9	2438.25	2881.52	3264.27
RBM27	2594.17	2287.66	4310.05	1439.51	17708.6	1195.23	3438.8	5602.19	2014.3	2158.82	5686.13	2308.31
MAEA	70.8114	104.984	0	216.617	117.061	53.5407	237.076	262.71	202.387	280.481	0	257.733
RAB34	6373.01	3707.84	3556.61	9461.34	9861.12	10690.3	10229.1	12893.3	13855.6	14539.7	10441.6	11579.5
ABCD4	475.531	190.38	293.412	832.17	292.775	980.985	225.949	105.744	477.381	89.4511	465.606	359.29
URB2	508.289	355.223	156.462	400.923	806.657	1031.14	799.765	673.866	1467.92	473.38	1961.04	1778.62
KNOP1	137.897	166.875	456.006	538.718	350.637	778.466	193.006	185.213	42385.7	190.518	378.841	109.55
DYM	219.926	208.395	196.759	480.915	670.599	218.644	146.536	171.208	68.6134	108.608	0	142.598
CFDP1	339.888	377.874	552.484	737.088	1028.95	1015.92	2998.76	3332.46	2602.52	1986.78	925.482	1565.16
TEX15	266.855	169.718	405.324	764.22	683.793	391.253	921.806	102.323	732.089	267.276	757.616	199.535
HEATR3	1695.47	8596.8	1726.97	11648.3	12294.9	2243.04	2577.49	16918.1	2869.78	2342.61	1909.37	2587.95
ACSS2	1845.5	5062.14	3190.06	10448.6	1442.88	10105	9834.74	10251.4	6567.68	7842.15	4224.26	6740.95
STK39	475.32	896.332	4578.56	2104.69	5338.22	5516.72	4014.79	2461.39	2494.58	4346.35	1282.3	2534.11
ZC3H11B	134.844	173.437	152.376	272.6	552.152	177.767	604.966	490.456	479.229	551.584	0	208.545
ACTR8	1274.47	1591.89	1484.77	1927.01	6157.63	1383.25	2570.47	1818.74	1507.71	1701.14	2955.84	1603.64
DOP1B	1790.46	1182.09	2388.82	2915.92	3006.6	5738.2	4394.26	1228.24	2897.33	1748.22	3149.64	1197.7
CEP41	400.956	727.9	493.552	834.88	1293.74	1388.68	1296.91	2004.07	958.883	1941.68	1924.78	945.063
NAV2	1101.46	2404.16	3196.68	5159.99	6411.3	2955.95	3482.09	3021.56	5792.64	4273.15	3205.68	607.263
C5orf51	760.588	488.949	2231.09	3241.52	2318.4	1982.23	5996.24	1724.35	2757.39	3110.08	4193	2742.3
ACSS3	119.594	69.2394	0	0	248.005	160.544	120.891	144.15	137.581	8004.45	125.846	465.616
GPS2	0	63.7164	82.7623	208.783	107.311	0	491.619	267.437	595.084	425.264	468.907	455.581
LYRM4	579.764	919.631	1096.89	1056.76	2313.93	2227.38	1526.6	647.338	689.727	1183.45	912.065	1031.85
TUBB1	651.774	34.8506	19872	21693.2	22602.5	25.3064	5185.67	78.9284	76.3766	85.4293	0	570.613
MYO5C	94.901	144.285	737.991	632.489	822.672	648.273	234.38	254.627	226.479	285.599	0	385.346
MT-ND1	402.882	79.4336	173.635	163.469	536.702	711.089	533.229	396.85	570.265	714.518	1788.07	1657.5
SHOX	182.313	592.701	0	556.957	577.611	528.34	104.429	85.5144	82.5542	83.5774	120.748	355.415
NCOA3	818.646	848.288	657.584	1206.97	2431.6	1348.44	954.65	638.242	1002.69	1679.57	682.429	1289.05
ITPRID2	765.392	2747.67	3550.75	3456.03	5474.12	6201.86	6947.98	2431.91	6831.41	5814.75	6313.2	2007.84
NCOR2	642.862	2389.38	1315.1	998.542	955.869	7346.28	1888.52	2142.4	3332.7	6691.26	10620.7	1961.25
MELTF	77.67	310.057	1561.52	2143.28	1903.73	122.72	181.722	1455.35	184.186	353.257	1034.28	125.587
ZC3HAV1L	2388.25	2006.36	2296.16	4658.99	7450.96	2202.27	2133.14	4376.36	6623.24	2031.53	6057.35	10416.1
PYGO2	0	0	272.577	340.583	0	242.431	207.803	320.846	155.669	291.73	279.319	471.297
SLC15A4	227.633	132.041	560.161	848.849	902.646	215.171	724.058	471.088	60.0497	43222.6	659.291	42590.1
SIPA1L3	16561.3	18726.9	1625.48	24476.6	25805	28593.6	3119.33	4521.11	2552.36	3010.45	54639.6	3380.32
PRKCD	2823.69	3032.61	3400.89	6847.24	8131.55	4785.57	7446.71	5832.94	7893.57	7542.9	4809.89	3766.96
HPS3	11139.3	638.664	10299.9	9862.82	18854	18407.4	18352.2	18871.2	17854.9	6041.96	16851.7	5609.18
CDK11B	1097.22	366.787	2300.11	1807.44	2776.28	3446.46	2225.91	1994.72	2414.26	2819.3	147.058	2332.45
EIF4ENIF1	113.882	423.596	363.003	770.126	637.487	512.558	214.219	712.306	698.772	421.979	533.588	429.703
CD59	0	147.882	140.565	185.874	161.595	266.827	238.714	217.531	221.779	208.431	166.578	284.908
CALML3	122.883	204.005	338.426	327.891	503.763	583.979	541.47	502.998	399.615	559.587	135.261	596.478
WEE1	857.264	906.006	209.619	1575.4	2480.09	137.895	240.816	167.108	123.892	147.264	250.53	124.67
PRKAR1B	798.282	2581.39	197.303	2954.64	2711.32	1897.56	844.576	836.722	641.822	1263.64	1564.15	808.656
PCDH20	90.7902	159.013	791.284	752.62	780.898	664.829	635.576	686.47	558.305	431.934	602.458	277.927
GGT7	3683.16	517.571	627.455	409.774	5348.8	4413.03	9965.22	6512.94	8825.43	9428.91	6571.79	560.039
GTF2A1	0	47.6398	121.573	92.623	169.3	94.3214	293.888	184.244	305.772	233.999	0	170.505
ASCC1	730.085	1056.23	5331.13	952.484	856.554	13174.5	14438	14376.7	8019.06	8583.75	8846.05	8729.3
APC	104.868	86.9796	1169.47	58.6909	1322.68	1475.88	165.326	121.582	0	0	0	364.882
PCYOX1L	89.2075	165.941	798.782	1256.39	785.376	167.971	78.0857	287.598	189.562	249.498	198.776	12903.7
HBD	217.702	643.765	128.317	834.829	573.762	666.309	1054.06	1245.9	426.046	807.289	733.381	1145.24
STRBP	2838.3	3152.93	3193.61	11871.9	4270.66	3065.06	5148.8	4785.28	8412.3	2827.26	3288.38	1514.7
LBR	528.554	2398.11	4507.67	5473.18	5915.5	4126.18	8513.32	9621.18	9259.76	8280.05	10501	6626.25
RAB11FIP2	505.349	111.241	3705.17	4142	2968.66	1896.27	209.577	108.724	258.69	132.31	235.917	287.056
HP	627.557	270.374	180.343	1340.1	156.866	750.191	456.773	363.851	166.181	224.692	8248.55	329.157
MALSU1	242.481	275.907	71.5791	279.175	540.825	408.265	776.482	846.142	814.602	692.331	467.109	620.663
BNIP2	203.548	0	338.541	333.117	280.357	512.886	62.1707	705.282	715.862	551.525	768.73	293.32
AP1S2	1726.12	1085.89	22341.5	24158.1	24705.8	3220.26	27515.4	1689.58	1400.22	1634.14	1338.43	1145.04
PSME3IP1	3293.44	348.575	223.96	2823.84	2655.13	2518.18	299.554	530.897	647.515	201.849	4447.11	532.346
ILK	1300.29	3316.36	684.733	3438.43	2773.31	4704.99	9197.05	8190.23	9363.53	8188.44	10363.8	8922.1
KCNMA1	438.591	267.927	280.358	415.406	723.201	886.658	131.56	69.6009	73.7558	139.769	0	147.242
CASK	1695.44	5057.95	6503.64	9583.7	10737	6879.2	1994.64	5733.95	5869.93	2297.92	9507.97	1389.99
RNASEH2B	388.595	177.9	258.478	779.894	462.897	443.008	923.943	1126.88	917.757	1507.49	821.84	1050.11
ZMYM1	1144.03	777.021	236.648	1939.58	603.481	1862.82	720.744	186.91	282.662	1795.27	1828.25	693.711
MAN2C1	60.7096	0	69.3209	88.9056	91.9025	84.5466	194.947	169.515	179.799	192.75	0	171.908
LRRC8E	387.345	445.492	543.099	586.897	1183.06	1031.04	2096.66	1805.5	1688.2	2307.69	1265.06	2058.96
WDR36	4792.25	4393.03	4979.62	4306.89	5107.99	19394	6339.67	6096.75	22998.6	6496.31	4906.82	21872.2
SEC14L1	671.712	1495.95	1508.42	3177.25	2595.22	1679.15	1159.77	3675.71	532.483	4068.31	1440.31	2930.27
SRPK2	3013.65	2840.08	1993.67	2740.31	1457.96	11683.3	8466.63	1797.97	1715.47	2496.14	7223.25	2554.58
SENP1	2241.46	102.605	2548.18	1783.17	8084.21	29.0291	5885.15	968.59	756.37	1044.32	142.21	108.295
PHRF1	91.1721	107.533	130.991	80.9629	371.239	213.627	0	84.4681	658.136	761.117	306.829	403.194
ABCB6	231.251	535.197	257.198	707.678	767.217	591.997	257.324	323.102	59.3944	147.044	0	362.533
GMFG	82.1035	2690.38	53.9372	2702.03	2588.02	411.021	123.048	431.731	64.8341	518.815	4542.52	2078.66
DPY19L2	0	67.1953	186.418	205.667	152.399	152.49	245.02	175.682	182.748	274.312	261.83	274.306
ACTR1B	80.2069	21934.9	189.759	1139.37	20671.8	22870.6	1706.13	616.027	1809.15	2947.84	21161	1978.83
ATP4B	250.077	464.39	379.193	831.826	698.051	665.988	220.483	221.489	234.989	220.863	0	261.328
ATP1B2	250.077	464.39	379.193	831.826	698.051	665.988	220.483	221.489	234.989	220.863	0	261.328
ARHGAP39	75.9393	263.887	194.742	408.779	381.371	282.845	415.798	603.13	169.978	332.832	200.033	226.506
ERCC3	516.866	679.038	698.735	1252.63	1329.33	1220.42	2416.6	1943.88	3208.22	2573.7	1985.63	1857.47
APAF1	1157.71	1075.36	723.002	564.366	2673.82	2687.49	903.304	2295.37	839.69	724.022	1602.82	2473.12
NSUN6	64.5573	150.466	818.472	800.567	408.969	859.871	3832.5	2529.01	1257.76	65.6483	993.371	240.394
JAK1	13550.4	6565.88	7776.78	12993.3	22666.5	20097	16655.6	12645.2	6262.24	16747.2	3006.72	27901.6
WDR7	271.486	323.415	396.595	213.021	340.696	1427.39	1199.51	74.5879	1253.45	1508.53	517.524	1833.72
MLX	221.851	325.243	6084.99	4363.35	3509.65	5362.09	1052.13	121.364	170.009	1531.43	129.982	326.324
FGB	1170.48	76.058	481.773	1558.34	1368.19	520.648	984.933	1259.17	975.411	1517.45	249.144	775.688
GPX1	233.427	0	253.948	335.923	326.972	309.016	327.465	258.26	232.702	287.102	331.451	189.474
SUGP2	2388.48	3799.76	1778.67	2854.31	3203.87	9791.91	1257.78	8455.56	2113	1944.26	6264.34	2340.3
ADGRF5	19147.1	3901.71	4873.78	18823.3	14539.2	22100.9	35678.3	38653.4	39853.1	29570.4	16020.6	5096.99
WWC3	159.698	90.6827	12363.3	65.7865	12695.5	12167.2	107.325	146.511	1372.13	10989.7	9662.35	146.516
CSF1	2431.82	1436.22	1632.96	2526.99	2638.17	5690.25	1759.73	1044.65	750.884	2027.36	2486.17	1855.18
TMED9	1352.41	2063.18	2515.94	4199.82	3518.15	3975.36	3128.49	4107.41	4362.4	6380.11	3416.96	4793.23
CAAP1	542.091	7615.1	209.119	186.998	7954.84	8330.04	358.381	6783.13	464.269	5179.38	6367.59	219.677
PLBD2	198.011	276.733	222.726	582.842	617.776	172.493	1655.9	1795.46	1769.22	1274.67	1309.06	1738.49
RAB27A	789.079	1941.86	1386.21	2149.2	2837.28	3108.56	8495.19	8351.35	8906.66	7874.65	15877.4	17230.5
DIS3L2	5217.13	4116.24	1133.94	7739.16	5375.89	7460.23	2245	2439.99	2006.05	2656.75	4798.23	1793.39
SLC50A1	221.803	297.418	75.4744	241.172	666.596	256.77	316.567	677.77	342.682	450.501	221.947	704.714
PCIF1	642.469	548.936	1133.29	840.797	1406.71	2303.24	3416.2	2492.51	2649.73	2920.87	1210.13	1968.3
AGPAT5	672.057	462.683	724.463	994.751	1542.73	1097.15	779.341	776.203	1035.04	15214.5	534.711	6613.85
WDR76	237.427	318.799	755.905	835.155	910.309	819.195	855.174	922.217	922.976	744.812	1021.66	1099.07
LAP3	5896.56	5111.62	12122.2	14632.2	15515.4	15049.3	30460.1	37363	32034.2	34893.3	30175	32811.1
FOXRED1	147.479	349.597	329.374	819.195	110.738	683.965	755.612	158.841	399.795	868.148	460.247	590.487
HMGCR	239.557	640.209	301.074	1627.62	211.629	461.148	320.397	1983.53	583.779	764.446	1256.03	101.751
SNRPE	2769.19	2418.28	4903.41	4491.5	4226.87	10930.5	18567	22949.3	23398.9	22544.1	19432.3	7844.2
ZBTB21	685.051	1143.23	1649.12	898.843	3453.21	2406.55	445.255	695.35	842.528	863.548	250.35	1236.82
INPP1	1637.26	143.792	2507.7	2509.79	2908.05	2917.05	748.351	844.16	838.628	825.544	3144.49	647.821
SDHAF2	275.948	390.707	926.26	1049.28	960.881	1083.93	1105.77	589.55	412.26	187.887	428.821	1215.6
CPT2	1603.62	1527.31	2816.36	5430.14	2690.89	3430.39	1321.23	1076.63	11595.1	796.577	7974.95	2942.41
STRN4	2860.38	1601.92	8957.3	9308.46	8592.54	8131.68	7024.97	10860.6	10599.6	7582.9	4988.23	10866.5
ENOPH1	3136.5	3366.18	1871.08	4668.38	6658.48	4909.22	9331.4	7835.25	6852.95	8722.05	9788.49	6816.5
LRCH2	257.078	118.546	804.28	278.505	1664.76	339.527	2256.11	3097	1666.7	2246.64	1989.64	1922.63
MLST8	2751.97	1988.63	2768.74	5582.23	2809.69	6061.21	7507.14	8771.78	8656.47	7247.3	6304.35	8908.99
CCNL1	308.205	731.544	654.605	840.42	1129.7	1284.17	1412.54	1647.39	1327.22	1739	786.978	1501.88
HMCES	58781.2	5962.77	2177.22	60928.2	61104.3	5999.09	78739.2	2852.05	5747.85	2717.25	108955	1285.9
KRT5	1954.89	2042.52	2018.41	4875.46	3242	3380.94	2536.27	3520.52	3010.09	3314.13	1479.89	2457.8
SRGAP3	466.456	556.124	281.803	1009.25	911.591	571.796	978.495	1001.14	863.868	167.882	772.145	468.055
ASF1B	3772.64	6261.26	3512.79	9361.09	8731.48	7761.2	6694.8	6046.89	9192.68	6588.21	3036.03	7032.22
MLF2	2101.03	2308.45	2335.38	2430.89	2484.08	7957.56	982.786	1086.47	5015.1	711.58	3465.26	745.546
IRS1	1772.66	965.024	576.301	1999.13	2052.21	2272.65	2449.27	2019.91	2229.82	2733.68	2331.15	1991.3
TMED3	196.683	146.359	533.422	322.138	419.764	929.685	23.051	791.826	814.268	269.587	1886.02	149.05
PDE6D	477.657	629.316	962.947	610.12	2463.72	872.342	939.197	1517.42	1242.51	1185.57	1702.7	1211.27
GGA3	292.314	398.419	146.249	458.769	466.366	668.671	346.796	310.814	341.31	346.727	331.592	280.651
SLAIN2	3986.89	4143.03	5244.66	3581.58	17982.5	3861.87	6154.48	21154.7	5462.68	5469.46	16522.7	10676.3
PLXNA1	996.105	1164.87	3732.62	2417.47	7765.66	1014.93	1630.87	1850.71	1618.19	1895.88	1424.09	1879.14
POLR3B	382.33	276.05	151.733	308.763	604.824	624.843	193.796	774.987	539.54	710.086	502.993	227.894
SMURF2	2838.84	3184.19	4430.62	3699.31	6812.44	9325.04	17445.8	18744.2	18174.4	1518.86	8956.22	969.097
FOXK1	1327.1	1311.09	7011.15	5861.54	6236.31	6180.61	5965.35	3711.58	6728.32	5179.59	6063.05	7390.7
ATG2B	3323.6	514.125	732.93	2607.15	2723.98	3323.66	772.583	3513.68	894.68	1148.21	2723.76	1415.22
TMEM131	127.268	102.172	68.5381	231.32	196.346	136.482	112.371	251.687	98.7171	151.845	119.849	1858.34
WWC2	732.878	308.591	683.171	671.986	1305.71	1283.94	737.538	511.086	2200.76	193.724	1153.56	4538.08
SESTD1	110.439	158.269	6163.83	5888.43	5581.45	687.293	393.87	3140.04	3677.76	3195.61	4903.16	360.48
DENND4C	1287.27	1602.2	1619.39	1860.83	3226.63	3430.61	2126.44	2943.57	2476.51	3355.35	2194.23	2725.84
STARD3NL	2702.26	500.599	2369.08	2606.12	4006.39	3908.12	4178.04	2058.37	1328.23	1900.24	1067.47	404.902
TMEM11	2512.71	2510.08	4243.49	5534.21	6318.64	5642.3	2746.76	2455.69	3738.61	2903.76	858.691	2409.88
ZFC3H1	322.933	968.392	2415.29	2249.41	1904.8	2836.14	537.602	867.845	3196.18	680.267	8518.31	2085.65
LRWD1	1546.64	1888.61	6909.36	7035.86	6578.15	5891.69	2633.62	2192.49	11205.6	2864.92	1961.09	15733.2
TRIP12	2414.09	1831.47	10758.3	8573.64	10096.6	9587.16	11951.5	2508.75	12565.1	3085.33	9799.04	2550.99
UFL1	3975.14	4199.3	4948.03	4793.55	10800.9	9101.01	3490.23	3908.17	3575.29	3988.57	8168.4	4187.95
EVA1A	176.262	150.474	178.696	137.562	261.704	551.841	534.386	278.348	887.47	447.826	184.948	151.488
QSOX1	996.812	817.159	708.766	641.154	2167.12	1935.48	2551.56	1967.89	2126.48	2081.18	520.698	734.521
HIRA	174.763	185.88	153.044	435.829	166.834	359.172	366.623	136.311	272.101	109.781	172.818	301.683
MYL9	6560.11	585.856	10291.1	11792.2	9641.35	11199.9	7160.61	6376.79	6281.91	5595.25	6247.51	6406.67
PHF3	2977.48	3117.28	2839.06	5556.73	6546	4607.58	6245.44	6488.58	4871.02	7376.89	1388.55	10937.8
TRIM26	2631.09	2559	6064.55	6811.1	8293.64	5910.65	7207.74	3587.97	4347.94	5563.86	4265.23	4687.44
CORO1B	5459.12	5989.88	4856.71	9744.11	13078.2	7446.64	18162.7	22674	15447.6	14671	18549.7	16254.1
PAN3	386.434	147.248	968.139	1342.01	390.979	1053.8	2974.21	145.9	2671.13	445.339	2162.47	181.328
NUDT3	2308.16	1747.87	1585.13	5044.16	3826.27	1595.22	3661.36	2961.13	2455.81	1963.34	1027.14	1589.58
WBP2	1874.06	1721.23	2203.24	3806.38	3614.07	3312.83	5342.45	6369.37	4136.64	4357.36	2051.17	5999.37
WIPF1	121.561	113.344	403.18	94.8161	75.2326	1010.94	506.389	723.469	434.422	332.104	696.404	720.725
PRMT3	921.235	1050.49	1677.23	2124.43	1950.13	2678.37	4665.9	4877.49	4688.59	4586.78	2693.16	3788.67
PSMG4	1649.88	4987.66	5824.53	6507.16	8212.42	8323.63	2840.68	4021.26	5733.55	1387.85	4607.85	1582.61
TAF5	613.661	239.904	791.545	779.644	1159.17	1102.29	987.588	637.046	614.608	858.19	711.37	590.268
USP24	4855.26	7653.94	3667.53	10737.1	9864.44	9281.18	7727.45	7744.73	7673.29	7588.13	8968	7348.02
ASL	1097.12	2049.72	988.157	1892.44	2909.97	2809.52	5166.44	7237.34	5210.92	5136.86	3252.17	2045.81
OSBPL8	1676.56	1896.55	904.27	2012.64	3962.44	2263.53	2821.1	2839.66	3330.39	2865.1	3949.87	2704.2
SLC35B2	2322.61	2240.32	3111.92	4492.12	4479.43	5148.69	6917.11	6387.85	5323.64	5477.88	4211.36	4109.03
PHF21A	74.8945	46.2179	171.496	68.9816	224.123	244.921	204.459	157.108	252.388	139.452	0	89.6046
TRMT11	3102.38	2525.83	2088.47	4584.58	4740.87	4853.6	1703.01	16454.4	16756.7	15306.2	16062.4	2562.42
ARHGAP1	9796.07	7765.57	19688.5	20570.4	25901.3	21892.6	25353.6	25088	22042.9	12433.4	14444.8	16090.3
TK1	825.943	698.746	1144.21	1270.79	1720.73	1893.41	2779.32	4400.15	5106.76	3837.18	3084.11	3478.22
FAM162A	3635.49	10000.4	5561.03	10796.2	12741.8	11573.8	3910.84	3363.5	3618.19	3774.05	2835.88	3712.23
TRIM16	1286.69	745.701	1548.71	2295.15	1853	2399.13	448.243	776.371	784.684	1414.76	1383.74	560.471
NAA30	665.871	265.4	491.046	938.043	911.062	750.288	614.131	888.555	536.383	852.415	1196.5	331.348
HMMR	1435.33	2559.3	7278.96	9484.65	2236.55	8868.78	3640.52	2950.98	1432.83	2692.29	817.99	1225.08
MIDEAS	643.692	716.305	824.118	1158.06	1521.03	1307.95	636.822	560.736	803.755	878.571	501.469	1020.25
ERC2	895.988	859.861	232.35	362.58	306.785	2959.59	969.381	570.091	566.249	875.73	674.947	1877.76
TDP1	3246.91	709.06	654.06	2589.38	2438.41	3384.95	2386.39	2134.4	847.468	1003.72	3149.7	693.532
NFRKB	153.53	3227.69	3189.34	4155.93	4222.52	3605.8	5311.23	2386.79	118.475	3795.89	1015.49	7393.56
METTL5	1295.33	959.686	890.158	2112.63	1823.53	1796.36	1883.24	1553.39	1212.24	1964.12	1516.45	1937.37
RANBP9	1607.73	1530.29	2072.9	2713.87	2748.38	4023.38	2806.95	3336.91	3861.03	1971.84	1130.79	3665.44
FRYL	3763.4	1723.62	3832.46	8151.62	1501.22	7296.05	3747.62	8633.56	7845.78	8229.19	4165.8	2338.21
ZNF512B	378.364	267.023	532.566	327.966	1501.09	310.611	134.538	1261.82	525.874	206.353	522.64	270.339
ALKBH7	0	157.619	60.5489	145.486	119.232	131.484	142.366	198.353	249.136	164.819	118.248	249.731
ZNRF2	11132	116.656	134.448	20500.6	60.1714	86.1208	20694.2	594.937	97.4257	158.547	0	101.655
AHR	216.683	247.849	270.911	428.32	434.915	469.782	1046.61	614.572	699.806	545.554	746.739	341.872
RELL1	0	60.1868	125.318	120.981	129.136	85.9638	292.413	281.621	340.477	305.451	162.215	0
GPSM2	275.926	83.5474	337.347	354.96	426.113	481.047	1824.2	2044.56	1813.18	140.416	524.583	214.201
PCCA	497.869	700.144	762.846	1315.35	1381.91	851.398	491.065	605.582	664.226	463.079	378.108	405.178
PPP1R21	1325.47	362.326	1403.08	1801.85	1781.73	2009.5	1543.43	1642.81	1138.84	1675.4	1461.3	866.277
CEP78	273.363	311.142	139.781	421.824	449.635	438.019	564.553	226.058	99.2382	137.545	223.374	355.807
TFIP11	2013.6	2171.83	78617.4	75751.3	2430.32	71517.6	129382	132283	135448	101901	144054	102020
DDX25	4012.67	5080.24	6547.31	6545.22	10522.6	11203.9	794.648	849.569	695.855	1174.26	792.813	618.587
PRKCB	0	987.903	1287.37	1172.97	1592.03	1341.19	939.592	829.27	805.278	1221.57	928.359	1204.14
TRIM56	1930.08	1606.05	3328.02	4069.35	4612.1	3693.35	2703.25	2288.32	2550.4	2350.34	2376.5	1486.19
PSME4	1488.8	1269.57	1439.68	2600.16	2333.15	2634.44	3460.26	4113.48	4306.52	4429.31	4807.09	2692.1
MON2	6271.22	2947.44	17801.5	20039	18504.1	10158.4	8276.3	22046.3	6674.56	13493.7	11151.3	1158.52
MAML1	321.539	37.2091	237.956	508.843	346.482	218.618	346.873	365.493	336.87	347.482	0	420.569
NOP14	2233.39	3115.2	3098.52	4711.28	5297.05	5183.26	5002.66	10333	12365.1	9067.48	4816.62	15434.8
STMN3	31832.4	2611.47	40425.4	46531.9	45073.8	43007.5	3074.77	29770.5	25094.4	46209.7	33745.5	69610.6
OSBPL2	1442.24	1049.17	1165.91	1602.97	1602.27	3369.87	1446.92	1222.91	1805.86	1800.56	1379.14	1612.04
CLCN3	324.123	617.545	1170.96	1143.2	1503.55	1146.61	1080.87	1546.8	1321.96	1554.84	1114.62	1982.25
TRIM21	1022.23	1577.18	1144.81	1114.26	3727.75	1880.75	5061.15	5592.56	2868.95	2957.69	2565.92	2653.73
GORASP2	1370.65	3395.08	5113.95	8148.74	5838.67	3750.59	7884.22	7686.39	8076.89	8222.18	6034.45	4485.46
NCLN	13363	11782.9	8300.97	31958.3	12609.2	15478.8	8312.73	25930.8	25287.6	23221.8	8972.89	21763.7
COL13A1	525.659	355.113	836.722	1006.11	1133.27	942.923	4399.15	4718.8	4458.58	4441.86	4029.52	3939.38
NUDT9	3117.79	3907.26	3893.11	6937.62	8907.65	3739.38	3866.49	4386.79	3717.37	3895.98	6197.91	9628.52
PHAF1	98.8413	122.207	146.312	126.763	225.735	305.272	145.194	827.47	77.2648	238.471	238.893	791.495
HOMER3	1927.45	1496.05	2028.89	3450.93	3029.6	3276.85	1424.77	2673.08	2219.63	2316.14	2078.35	1493.44
PIAS1	167.066	412.721	966.549	837.433	271.613	1656.31	2919.85	2669.22	172.279	143.999	2187.17	2252.43
KLC3	90669.6	196.134	546.376	81613.4	81678.4	163.415	985.14	94734.9	95945.2	658.88	95804.3	363.803
CTDSPL2	1228.74	704.944	855.653	1509.96	1400.85	2069.02	420.39	2521.41	275.053	204.698	1139.97	505.705
HEXA	1579.16	1837.19	1478.92	3575.28	2642.28	2515.35	3505.41	2175.46	3670.74	3758.63	2451.99	3409.12
TSC2	1701.83	2170.57	998.828	2333.53	855.105	5500.02	2347.11	1129.28	1492.04	1818.07	2647.13	691.066
MARK1	1138.76	137.998	146.818	218.931	2224.31	94.5597	3924.56	3962.07	4119.93	4101.64	190.095	4061.32
MACROD1	1210.05	1043.82	409.186	1744.32	1714.82	1279.42	1059.63	1228.89	1231.02	910.478	869.723	1035.03
CCDC66	253.208	211.45	888.412	696.81	1111.29	598.267	1282.13	1314.38	1103.13	1439.63	982.955	1845.73
ABRAXAS2	1495.74	1807.34	1407.45	2074.08	4324.11	1975.73	3133.38	3266.16	2297.08	2276.27	2561.7	3435.78
VRK2	194.307	230.032	321.194	85.2623	573.836	664.715	1105.93	406.372	706.91	618.836	989.083	1154.43
TIGD2	0	0	180.578	121.042	115.961	83.4935	208.668	232.497	260.934	213.43	187.707	59.2117
TUBA4A	486.148	2886.68	1091.06	2276.04	2583.78	3052.39	12162.3	12486.4	13428.2	12739.4	14785.4	10712.5
GAK	912.746	3038.57	2043.86	1382.79	4402.12	4839.41	4692.39	3917.14	5386.6	4487.47	2820.72	4176.55
POTEKP	0	0	592.394	366.598	278.149	404.937	434.142	236.046	618.072	630.327	0	554.994
KHDRBS3	1828.61	309.727	2829.19	2850.04	2487.03	3464.32	819.006	5255.95	727.233	7450.9	4767.04	6468.94
MFSD12	88.1727	0	255.089	161.02	283.022	163.349	54.0234	456.646	105.749	564.936	517.467	693.319
ARPIN	687.993	343.337	623.673	790.167	1104.14	1029.04	1483.41	1472.75	1618.16	1830.83	1183	1893.43
EPHB1	256.855	1538.54	1591.02	1831.17	1906.13	2222.88	182.871	388.851	2081.78	2601.64	1538.83	478.585
ELF1	0	79.3246	244.794	282.587	66.3234	220.347	376.877	380.478	135.347	564.719	192.959	161.901
AFM	680.886	665.186	411.868	909.215	1014.04	1162.73	1404.47	1089.69	1621.81	1311.51	3746.31	1763.19
ISOC1	1710.16	1690.41	1595.82	1835.95	3205.62	3720.28	10448.2	9615.99	9148.05	10873	7446.82	9243.75
S1PR3	0	286.35	0	137.006	241	124.049	0	216.734	269.161	284.29	171.568	258.552
TCEA3	83.1688	5331.78	3451.82	5543.31	4846.67	5143.83	267.345	4444.41	283.905	292.12	308.209	389.512
RBFOX2	3458.02	2938.89	2477.09	5231.46	4304.47	5999.48	2458.04	2517.45	3185.89	2898.48	12607.7	2722.73
TYK2	390.867	679.833	670.796	1190.84	1017.9	839.326	1250.66	614.803	1042.5	1137.17	631.905	167.339
UBE2B	2466.37	426.735	2292.71	2664.69	3339.21	3070.55	3646.89	3983.55	3564.88	4717.24	1850.91	2931.17
ACAD10	78.3309	184.249	238.84	203.896	433.961	239.376	128.77	82.7735	97.9565	124.33	0	55.6064
RBM6	1340.2	2236.27	1393.44	1268.86	1277.49	6144.57	2589.37	16867.5	2088.97	17987.5	1563.46	2062.41
TRAF6	146.86	1166.17	1034.39	572.467	86.8715	3445.29	236.092	328.244	295.309	735.057	392.119	728.661
PRPF38B	3712.01	8304.02	5185.22	7459.05	18239.6	4326.9	10081.4	5808.36	19717.2	18273.2	31626.4	6386.12
MON1B	122.303	206.327	125.164	383.413	179.235	229.469	292.745	58.1926	177.481	466.858	0	134.908
ANKIB1	762.358	632.421	697.889	1649.1	1570.66	430.673	903.779	73.7537	84.6326	162.228	375.394	188.812
KRT1	50779.9	50452.2	50138.6	86151.9	91622.7	86147.7	67724.2	60890.9	58112.9	63092.8	50381	55648.2
RNASEH2C	950.972	815.359	157.359	1271.91	660.581	1418.61	1007.08	935.245	469.588	238.48	278.826	867.15
SEC62	336.265	270.533	643.427	843.368	696.257	637.807	738.356	744.151	994.393	416.137	438.512	861.343
CNPY3	282.901	4512.54	4848.83	5201.96	7053.4	4530.3	6712.62	4468.97	5079.15	11504	1003.03	11589.4
RRP12	3381.97	4060.97	4272.57	11552.4	5094.24	3740.54	5391.1	6178.5	30912.7	6175.88	28142.1	6241.65
CLIP2	1091.04	848.271	3472.06	2746.16	3360.92	3301.97	1659.34	890.389	2104.23	1442.86	2545.65	1591.23
MKRN2	2213.27	1525.98	2413.02	2806.18	5093.94	2794.68	3790.29	2477.14	2004.61	2539.4	1441.4	3673.06
LRRC8A	1642.21	1126.28	887.084	1857.05	1822.19	2673.87	2629.27	4103.68	1946.67	2478.36	3387.8	2666.7
CRTC1	258.868	205.275	344.047	574.463	349.14	479.257	1026.24	1029.33	580.691	690.182	880.159	870.851
STX16	1430.11	1340.59	1858.68	3717.78	1849.69	2468.2	1460.14	2581.59	2828.1	1538.59	2613.7	1304.71
PRPF4B	4372.79	6750.73	4932.96	8699.3	14373.1	4784.46	11596.8	5521.11	16906	16313.8	12015	6253.41
AP3B2	139.809	98.2318	237.496	270.248	259.411	295.21	1026.1	6560.93	273.561	6080	3173.56	5227.8
PAPOLB	387.524	279.256	775.783	751.579	906.619	842.841	333.215	268.675	295.321	517.784	274.06	480.873
UMPS	9539.69	12502.4	20929.9	23839.8	24814	25708.4	20712.4	22950.5	21168	18318.2	18672.6	17270.7
CDH3	297.821	267.779	467.066	373.159	943.317	468.721	114.019	110.477	108.209	97.7906	0	91.8282
KIF15	1472.7	1292.92	1673.14	1959.86	3143.37	2565.17	2838.81	2006.17	1896.44	4859.68	3050.87	5398.49
PPP2R5C	1642.97	1519.98	2221.39	3340.46	2043.27	3915.43	3903.98	5616.4	4430.95	2166.58	2016.07	4261.05
ANKS1A	175.843	507.046	389.062	681.201	604.642	562.788	89.6452	882.157	833.023	96.1281	344.881	397.671
MBL2	163.461	176.539	191.085	355.667	420.103	138.722	173.16	181.848	221.217	59.3659	362.963	53.3273
LGALSL	202.668	308.364	725.892	329.895	750.566	1044.53	2193.14	797.748	827.417	1260.89	1284.09	2391.81
LMAN2L	2458.3	724.112	1612.43	1928.65	2638.29	3661.19	4246.08	3470.73	3848.04	2611.87	3057.47	1487.59
TAF4	1008.78	1473.76	903.187	2100.59	1820.07	1887.93	892.414	962.862	1685.61	401.117	2930.52	1432.61
RBFOX1	102.795	362.469	714.672	824.528	635.192	564.488	493.639	688.328	1360.72	814.067	1338.2	886.987
HMGB2	21113.5	21375.3	19344.8	14774.4	38540	52762.6	59306.5	59307.4	54128.8	61136.8	35027.7	44406.6
TMEM109	4446.42	3052.46	6141.92	6007	7394.09	9971.81	18683.8	21049.6	19471	20074.8	22339.7	19257.3
PLP2	17377.5	1219.73	8874.26	16413.3	15228.8	15315.1	1085.49	1742.78	1201.2	28780.4	198.419	32078
AGO3	548.358	394.897	536.673	437.919	393.928	1693.53	882.273	768.303	796.906	623.606	306.515	347.026
CAPRIN2	219.988	206.583	181.7	519.061	241.534	273.326	819.897	67.5546	237.743	608.896	0	398.563
CCSMST1	166.104	161.09	112.001	404.473	189.48	152.185	97.926	170.709	62.0331	130.259	0	242.872
RPL6	59808	67437.9	106528	115187	158845	121877	129854	119112	71306.7	115105	96982.6	114374
RABL6	2834.07	14541.1	2942.32	3028.35	15574.7	15778.7	10156.9	18325	22030.8	9733.31	16187.7	1904.8
CBR4	475.146	622.338	364.583	531.895	481.198	1460.95	538.691	282.785	106.381	635.425	146.22	346.43
ELOVL7	149.961	370.665	131.605	248.729	361.924	492.915	190.821	355.223	120.459	611.145	556.018	593.304
POLD2	3281.37	3030.68	9035.33	8250.83	8366.56	9337.62	3088.94	2761.67	4304.15	3308.64	2230.45	5242.48
RB1	769.538	340.452	589.522	1141.78	670.826	1061.13	4204.48	3610.69	5234.6	5419.74	4077.57	4768.08
NFYA	149.186	1059.78	909.772	1539.73	954.598	1087.48	1009.97	920.691	1973.38	874.133	2302.74	439.49
NECAP1	1005.96	232.213	1007.73	1320.1	1228.65	1246.64	1927.42	2020.06	2371.37	1870.81	1862.6	2123.75
PTGR2	278.222	1296.93	842.863	1131.12	1487.34	1467.75	1194.44	1287.84	1368.26	1629.43	2023.8	2962.61
SH3KBP1	1874.62	22583.7	27367.4	30692.2	19575.2	37291.4	49337	23189	22927.7	18697.4	6039.73	20386.7
EIF4G3	2206.4	1365.11	1666.37	2371	4931.37	1541.2	1597.73	6493.48	1473.16	2181.68	1085.39	1564.44
RASA2	1087.24	451.291	483.384	1582.6	1050.54	779.445	302.187	712.479	1101.91	988.323	1778.46	673.166
SLC12A6	393.774	207.668	217.143	387.467	468.05	524.573	697.991	731.119	790.157	688.215	880.81	368.694
KIF13B	3255.52	1798.39	3305.97	4438.28	5112.21	4541.78	4332	4697.93	3542.97	5016.53	2597.98	1468.41
WASF2	778.588	1363.54	797.38	1610.76	1639.26	1703.27	2479.08	3295.36	1462.43	3004.26	2907.24	1649.05
ZFP42	131.386	147.431	143.455	199.182	211.776	299.236	332.85	148.843	297.882	339.087	332.427	374.565
IRAK4	124.988	163.448	156.976	191.162	322.086	235.411	134.485	285.968	194.256	512.678	327.16	674.228
SPOUT1	713.424	1443.19	1104.3	2068.14	1618.99	1791.69	1218.35	1217.86	1070.22	1519.94	1668.05	1318.56
THOC3	7330.15	3172.08	2421.27	3013.46	9935.47	8761.47	2923.93	5937.49	6594.61	2688.12	7342.89	3003.01
CHPF2	281.588	292.316	721.616	685.28	859.956	630.16	416.481	493.936	309.039	435.863	134.03	474.393
DNA2	756.702	552.833	1194.57	1029.14	1532.72	1639.21	1492.21	1398.26	1420.7	1570.96	721.273	1831.4
BACH1	83.0834	61.7111	67.6762	62.3856	108.311	185.507	236.283	108.255	144.229	225.567	344.137	86.3798
ARMC10	1606.68	1719.34	4492.3	4167	4060.66	4878.88	6237.03	6037.55	6092.25	5230.71	608.215	3297.75
AIG1	361.55	100.473	347.087	604.851	469.977	279.626	245.548	223.665	163.243	451.921	230.34	414.104
PRKAR2B	6892.87	8367.88	4909.7	6023.75	13962.2	13736.7	17313.1	16518	15231	13041.2	10122.1	9894.37
IFT57	94.6993	142.506	208.6	157.331	349.449	238.53	298.51	225.659	680.529	700.59	225.731	437.048
CEP131	1635.73	1192.94	5351.78	7458.99	4909.6	1302.27	729.281	6032.72	1007.27	780.22	498.853	886.838
HACE1	65.9355	65.5725	48.4129	118.084	98.7824	83.5693	114.973	89.3384	73.1663	77.1583	0	0
NOL10	3123.91	4225.86	11092	14194.8	12503.5	4090.06	22931.9	4698.81	4670.74	4737.48	18165.9	5871.12
SVIP	255.991	289.438	839.609	551.399	1345.08	415.245	1115.18	1054.54	1208.92	1171.52	1065.03	787.062
C19orf47	373.916	289.447	330.704	528.903	384.574	744.993	194.175	106.895	216.843	1082.83	483.185	518.39
EEF1E1	7455.84	3948.75	6996.06	12491.9	7942.4	10249.6	12270.1	13933.9	15288.9	14422.2	13096.8	14777.1
CPM	580.149	834.966	946.085	1684.86	1272.13	979.231	313.924	183.173	228.29	206.223	196.929	229.362
NAV3	878.851	567.983	413.511	708.987	1996.93	395.277	1284.4	1114.64	1115.49	582.984	816.526	535.947
PPAN	10677.9	3617.33	5627.34	7270.23	10559.5	15324.6	10731.8	14229.6	11708.6	12924.2	6807	3788.36
PABPC1L	4740.16	4807.18	1869.67	7122.32	7147.5	4719.62	3069.04	3154.71	4246.85	3914.24	471.747	3616.06
DHFR	4391.06	11693.7	5086.91	16948.5	12777.6	5487.42	3944.83	5338.47	4074.95	5630.81	5830.85	5045.69
TCEAL5	626.618	434.09	1204.27	948.755	1359.89	1456.4	798.405	2104.71	1461.23	816.05	277.7	1022.36
MTOR	11371.3	9705.08	11394.7	23817.9	16787.3	13364.1	9791.41	18525.2	6340.34	9755.53	2515.01	7740.55
ORC3	604.492	672.087	974.714	1252.23	1358.28	1128.99	880.65	1104.77	948.288	1233.21	542.514	1118.86
TMEM30B	229.133	1221.96	1659.46	1855.35	1784.36	1525.34	1104.77	1231.94	1086.6	1093.13	700.639	1328.01
SHKBP1	427.109	684.049	430.745	635.239	985.218	939.779	1304.18	1381.13	1071.43	1066.14	842.488	1125.4
POLR2L	148.389	1450.54	1144.39	726.857	1675.31	2146.4	1819.64	1289.32	1242.64	1325.7	669.057	1091.99
ZZEF1	1754.68	2105.66	4502.68	3280.86	5294.65	5285.95	3210.49	3648.61	3069.13	3419.54	3659.49	3749.8
SLC7A11	12406	467.436	384.822	11178.5	258.897	10528	4367.01	5089.32	4546.47	1863.02	3364.47	5268.91
NCKAP1	6531.63	72461.4	71862.8	72193.5	85852.9	91846.8	94770.9	92238.1	89889.9	91319.7	87882.1	87819.4
ITCH	14580.5	16044	10448.1	12433	28717.8	26857.5	11330.1	27281.5	20202.5	14361.6	38076.6	20447.5
CRLF3	274.731	645.279	315.856	782.927	705.102	556.145	1146.03	1079.89	734.103	929.241	0	1429.29
SMAP1	2804.77	2648.06	1804.27	3527.96	3724.96	4744.82	5204.77	3568.21	3952.8	5501.78	3292.62	4906.33
MTIF2	1193.63	1710.9	5469.58	2676.98	3435.13	7722.79	8468.04	3573.77	9030.56	3523.66	4747.84	9084.42
TCF25	2763.93	1608.65	5804.38	5497.21	5970.54	5329.02	2790.98	2126.48	2626.45	4047.97	2489.79	4447.91
MYO6	7756.4	6426.92	11170.3	10519.2	9383.48	21933.1	28626	41721.5	57566.9	26737.8	83064.1	6682.47
RPTOR	1143.75	3087.73	2246.79	2947.27	3176.23	4555.89	2569.02	2659.49	1967.73	2470.27	2285.08	1670.81
MAST1	0	68.2229	75.9941	70.7426	94.2546	72.5655	59.771	94.2223	75.7764	90.6553	0	144.238
TSC22D4	238.817	1009.44	924.051	1430.55	1822.76	319.8	680.896	567.156	67.3646	407.434	449.946	535.984
TCEAL3	1219.95	657.444	1769.53	1634.99	2274.51	2079.27	821.452	2111.58	1859	1157.53	596.87	1155.23
ENDOG	470.231	389.094	665.039	683.928	938.519	880.696	111.72	429.441	324.076	231.243	529.624	229.323
TSNAX	3112.83	4371.6	9056.73	12282.8	7664.91	7208.89	11871.1	12875.5	12079.5	12683.2	9889.88	13423.5
TPBG	4584.22	5355.48	7652.77	10624.7	10064.6	8181.15	2814.69	2564.65	2795.55	2637.87	2051.91	2415.26
ERRFI1	151.27	96.5803	373.883	449.602	172.481	397.934	647.246	414.613	426.137	448.739	695.565	413.091
OSBPL11	1065.1	733.539	6367.33	6671.55	6213.51	485.103	7638.88	1569.63	1917.08	1207.97	12274	2793.08
EXOG	178.412	158.535	231.265	224.809	437.665	267.56	206.155	172.399	195.996	247.443	139.15	172.546
KRT6C	440.396	394.857	743.085	715.753	744.795	1121.88	1523.69	879.819	915.266	1084.77	383.865	967.013
MAP3K6	226.973	150.868	278.233	296.835	413.066	363.457	253.301	229.65	126.391	148.877	182.423	164.36
GCA	573.464	618.897	426.5	788.394	992.227	867.645	3200.64	2963.43	3288.64	2933.42	3274.13	2927.9
NOB1	9026.98	4740.83	9401.11	11778.8	13922.4	12144	8951.26	8851.69	8243.9	6591.49	7264.33	3412.33
GPRC5B	49.7676	46.9372	1566.23	139.89	1407.52	1167.19	103.124	548.542	86.7789	4158.32	315.319	4852.71
HBS1L	6380.88	6738.44	20872.2	20608.9	17206	17669.8	9713.34	7938.32	6666.76	9041.71	7947.19	9476.46
TENM1	2253.69	1989.28	955.729	7319.08	218.376	948.178	145.325	270.497	159.638	274.615	444.99	206.69
CYP27C1	1358.83	2189.61	33213.9	30078.1	1046.44	28879.5	2208.57	38019.9	38439.2	43638.1	37293.9	2543.86
DLG4	272.069	324.613	0	279.15	568.895	125.387	256.963	178.623	244.29	126.91	145.793	231.02
MYH3	1190.62	238.616	892.326	3339.95	192.723	253.455	314.702	158.608	156.693	522.405	403.954	249.921
SIK3	583.168	789.681	860.984	829.339	1365.8	1446.17	484.573	692.927	490.883	707.329	601.166	938.765
RPAIN	114.429	0	88.0032	130.617	107.303	91.8942	145.581	156.614	163.961	182.898	117.967	200.571
MAP3K7	69.869	59.5938	139.391	154.328	164.53	118.121	431.153	236.694	301.66	525.713	248.09	558.65
PATZ1	70.7408	155.368	79.8864	131.79	161.648	203.759	313.582	454.252	277.909	454.564	121.894	230.803
CSPP1	176.005	190.041	118.741	258.715	274.029	254.906	96.5465	84.8768	64.8085	121.76	0	0
ABHD6	177.337	115.76	112.571	273.444	226.493	158.541	224.802	266.425	209.736	217.785	459.957	222.317
MOGS	8298.07	7972.23	14740	17884.7	17253	15178.3	12504.4	18939.2	15205.4	12118.8	15209.8	15885.6
PHKB	737.368	780.591	948.815	1213.56	1457.43	1330.17	799.824	412.092	654.956	628.638	621.343	538.526
BICD2	6254.53	5838.42	61299.7	57635.9	56012.5	5284.84	4938.2	3513.24	64028.2	5086.98	65051.8	56280.3
PTGES2	3656.14	2742.85	2984.26	4546.5	5112.02	5543.19	1613.81	3293.37	3147.25	2694.33	1495.35	3360.44
GCC2	871.655	489.131	1901.59	641.654	573.935	4066.34	3518.96	1483.28	507.412	4840.47	9812.21	1526.22
DVL3	4706.77	451.413	614.331	625.933	4054.25	4662.81	866.717	5092.1	5187.81	4324.65	1083.11	2702.23
DCAF16	671.118	644.118	749.316	881.373	1574.17	884.247	3886.27	3478.72	2886.9	2081.51	1208.74	3298.4
DPY19L1	744.277	766.78	1021.57	1290.68	1346.86	1453.87	1236.67	1286.59	1257.95	1367.88	774.404	1241.52
LAMTOR3	4339.64	5343.81	6315.27	8916.74	8215.49	8705.09	2946.2	3101.27	3017	2867.87	2314.62	1692.88
GLA	1139.2	513.773	1389.71	1391.63	1737.22	1781.94	1748.07	3940.56	3977.86	3108.42	2322.61	2616.29
ATP7A	288.108	513.979	6679.74	429.554	5259.88	6383.91	3010.08	131.804	806.339	127.364	0	2701.59
NFKB2	2823.1	1762.81	1413.04	1925.6	3662.4	4081.15	5575.96	5794.77	6759.42	7254.64	7274.53	5671.42
DLG2	1013.68	940.477	1151.35	457.057	3080.53	1466.89	1002.75	784.512	878.325	950.553	1645.43	1005.11
DDX19A	1786.05	1262.94	1331.93	2844.77	1805.18	2407.16	1152.13	1275.97	1473.96	1563.25	1859.24	1688.24
CD9	1434.12	2667.46	3724.32	4853.38	3893.84	3851.45	12973.4	10194.4	10714.1	7139.57	12197.6	4437.37
PALM2	83.1982	153.677	100.798	192.114	135.267	216.203	126.394	56.2342	84.75	63.2373	0	0
DTX2	103.985	66.9963	1919.74	1443.99	1701.42	213.896	245.786	137.152	167.358	169.679	1178.01	165.637
PBRM1	3043.51	3394.68	2930.84	4836.84	5875.06	4336.48	4773.41	4842.86	3605.8	4995.98	4250.32	5511.74
SCCPDH	1992.08	2191.56	2859.65	3604.03	3277.29	4430.08	5129.85	4426.87	3114.94	3407.66	5987.98	2527.15
FMNL3	73.9983	234.349	461.066	785.081	210.537	239.609	185.053	180.636	249.612	227.158	220.897	385.932
RBX1	303.408	93.5367	705.627	537.617	722.867	508.187	288.943	155.214	206.138	479.105	194.73	323.878
TRMT61B	495.33	372.966	219.897	598.848	660.578	486.016	73.6453	262.938	459.276	126.876	294.357	150.774
TARS3	0	3419.91	4461.31	4806.98	3453.36	4380.17	1759.27	131.168	1705.65	2589.58	1408.73	2353.44
PTGS2	1278.27	1487.21	1116.2	2253.79	1959.26	2012.42	2751.64	879.811	1652.72	1596.19	1070.15	3183.66
WTAP	4230.03	4284.87	3954.72	4395.53	5399.57	10202.8	5793.84	5908.07	2880.74	2495.41	4160.08	2015.95
MAP1S	1871.32	1896.28	2186.81	3063.54	3092.62	3391.21	7341.84	9206.1	10305.8	8842.15	5835.15	7448.78
HAUS2	139.699	253.792	1187.02	1913.17	271	349.656	365.199	391.026	403.834	237.226	289.384	115.335
LRCH4	38.9535	107.652	132.544	199.209	139.874	107.829	117.025	83.1915	111.426	249.472	0	206.351
PDSS2	121.733	110.605	0	134.146	115.57	122.123	63.5648	384.687	104.494	425.687	0	346.122
VAV2	2093.07	1668.28	2550.19	4538.3	3041.79	2517.67	606.095	1526.4	1575.83	1343.33	6235.27	943.751
SNRPF	513.301	469.014	423.474	748.936	752.367	746.44	1109.87	887.048	940.863	1061.5	0	905.578
LRBA	2466.73	2705.4	2723.89	5183.26	3486.28	3952.56	2944.94	4303.45	2368.79	1846.92	4524.81	2194.34
STAG2	3101.25	1889.33	6906.48	6169.86	5174.36	7672.26	8573.6	3435.06	11389.2	5910.94	10161.5	4980.69
KMT2C	1022.31	260.866	1168.38	1398.84	1101.05	1415.57	525.594	573.769	266.087	489.428	280.798	501.568
DERA	197.001	536.657	1128.88	730.438	1109.21	1134.95	1617.17	2091.34	2579.09	1928.45	1998.15	2346.29
TGFBRAP1	202.491	102.335	326.514	380.319	432.141	195.779	377.401	341.09	156.787	270.562	747.349	121.925
CANT1	335.231	356.543	250.567	562.091	389.5	553.057	427.347	490.338	657.761	635.239	143.18	469.953
CLPX	19984.4	4244.48	31165.4	28122.9	36481.7	23783.7	3867.57	27611.5	27637.4	27957.5	25153	28199.2
TJP1	4022.15	2595.21	2234.26	2916.57	2902.85	8303.27	9165.03	11425.9	10274.3	5142.04	15779.2	6777.35
ILVBL	3848.32	3917.91	15936.1	16424	16967.3	4336.52	20659.6	21105.2	6904.06	7996.31	12779.1	9089.58
DSTYK	232.984	265.898	390.441	880.756	329.215	205.006	685.15	373.04	970.846	1359.71	487.524	504.835
DICER1	36766.7	37251	5874.01	42045	39996.1	45053.8	34822.2	43065.3	16549.1	59697.4	94377.7	55353.2
DCAF10	792.792	93.6788	152.573	101.287	831.155	718.58	175.107	225.376	153.75	619.232	643.381	210.22
ARHGEF18	1728.52	3753.69	1272.24	1255.02	4057.02	5420.25	6704.62	6814.02	5221.78	7274.94	6053.02	6017.27
RFTN1	1062.08	944.505	1323.82	1319.14	2108.95	1863.47	4983.1	4978.3	3810.85	4893.49	4470.26	4253.73
ATP11B	302.962	385.926	343.323	360.205	809.956	469.579	160.612	117.553	278.807	232.369	264.53	353.147
PDCD2L	4320.09	4606.84	3262.19	5960.38	6516.38	6881.7	5782.53	5578.39	4592.68	5724.1	3888.96	6464.98
RMND5A	212.566	1180.23	1146.94	1501.26	1154.86	1376.68	1052.57	1715.53	1620.43	1706.19	641.886	945.068
RGMB	251.792	217.328	182.588	359.288	347.074	328.022	186.897	114.803	140.541	223.199	210.829	58.7113
FNTA	4966.83	4258.13	5253.26	10600.7	5883.83	6480.83	3374.5	3059.4	2990.44	3458.76	3604.56	4530.75
MARK3	1518.45	481.454	525.987	830.703	2605.14	567.943	4474.71	4093.32	4510.51	4462.38	563.026	4556.68
LRRC40	8914.34	9379.68	3801.57	12502.9	10279.3	12223.8	10941	11750.6	5464.53	10119.2	11716.5	9125.26
ZBTB7A	185.267	108.186	99.3668	263.754	216.433	141.967	259.673	164.356	117.598	184.055	270.793	424.367
STXBP5	417.771	527.594	243.172	652.357	624.958	604.416	373.986	190.15	260.715	245.937	0	264.807
KIF3A	6138.1	3554.54	3195.17	11789.6	4362.19	4245.32	4518.87	4391.65	3675.36	3880.41	3681.43	3577.48
CDKAL1	522.845	565.063	864.874	1223.43	912.66	953.232	1113.71	3122.31	1381.84	2958.32	2913.93	2185.32
NIT2	25908.7	21243.6	22923.3	40327.8	43032.3	27417.4	28854.4	13853.6	14976	23788.3	29216.4	15917.8
STAT6	937.267	920.222	1299.03	1159.71	1591.21	2236.65	7437.1	2753.46	2798.4	3163.05	1002.89	2408.06
ATIC	37308.3	20136.5	20385.7	42824.9	39812.7	40179.3	51213.7	36044.6	40973.4	37300.6	24425.6	32835
FCF1	434.285	597.6	343.353	294.505	276.599	1598.72	1457.33	1658.83	1410.3	1610.1	480.218	1702.63
SAMD1	1309.64	1132.61	1262.67	1816.44	2093.07	1935.38	779.018	1742.56	1004.96	1011.42	552.527	925.331
LXN	146.403	250.691	363.409	451.526	402.195	344.629	1521.28	1702.73	1345.9	2175.93	1426.1	1765.08
UQCRFS1	27219.5	22150.9	19448.7	35132.7	36144.5	37158.5	20998.4	22458.7	22429	21303	17157	20222
UQCRFS1P1	27219.5	22150.9	19448.7	35132.7	36144.5	37158.5	20998.4	22458.7	22429	21303	17157	20222
ATP6V1E2	237.531	210.825	168.88	398.275	290.189	282.666	153.702	142.715	117.07	122.113	0	197.062
POC1A	701.148	378.781	88.9767	935.237	69.2111	830.774	611.175	208.361	336.64	293.464	241.374	364.359
MRPS12	281.394	248.054	172.405	332.037	423.915	345.969	259.57	218.612	192.032	125.734	0	229.2
CTNNA3	2436.57	1490.02	3649.53	4291.87	3867.2	3732.88	5710.52	5566.5	5597.07	4986.43	4252.35	4506.18
PRDM10	132.275	0	0	0	93.252	114.173	138.075	89.6709	162.148	111.064	0	265.69
TMEM63B	33.1985	1645.11	33.924	72.4015	206.756	2405.04	8046.19	8196.98	47.1908	106.936	2061.74	77.5442
TSR2	1321.61	248.545	295.653	932.522	995.521	995.602	173.619	2255.27	151.641	1203.23	380.312	918.606
CYFIP2	2002.43	1468.68	2068.28	3265.41	2009.94	3397.7	848.1	549.641	987.542	1299.46	1269.04	1013
ZNF281	7633.88	8449.09	9081.81	10226.8	15280	13875.4	1922.92	1590.45	7767.19	2362.14	7481.66	13647.5
ADD1	642.728	1079.67	717.691	1594.55	1171.07	1051.88	3445.25	3345.3	4167.47	3928.63	2507	4692.69
LETMD1	1703.31	1425.67	1841.44	2864.3	3032.39	1876.32	9275.95	411.706	658.254	1292.54	298.156	807.824
CAST	2005.36	2575.55	3994.47	4717.8	4952.24	3734.11	16150.6	10699.2	21905.2	14233.3	15358.8	18641.5
ZNF593	1284.29	704.246	1884.07	1986.02	2423.31	1642.5	1507.66	2548.99	2373.55	2157.6	1329.88	2232.94
SMARCD3	115.337	126.704	182.98	137.819	340.184	185.959	256.098	747.02	0	215.787	0	1090.18
APOBEC3D	347.45	65.486	42.1922	162.041	379.638	169.314	378.88	143.484	527.765	293.004	353.001	564.885
RPS24	17234.1	21701.8	22809.5	25599.9	30846.1	39929.2	18162.9	38382.8	37685.2	38280.3	37040.8	28375.2
CBFB	1651.38	2204.7	3542.37	4173.48	3630.98	3743.24	3794.49	3396.34	2952.63	3437.81	1763.26	2707.74
SLC25A46	849.048	1156.26	1197.4	1526.02	1999.15	1472.37	1856.25	1848.29	1458.04	618.076	921.246	1136.08
TAP2	450.925	729.28	826.271	443.258	1760.08	926.422	3122.83	4226.51	3532.33	3875.96	6217.83	3830
HEATR1	3118.81	4486.28	6174.47	9746.17	7483.91	4260.28	8286.19	3270.21	4383.73	2951.79	8325.87	3232.16
RPL30	192.183	195.209	0	192.615	215.514	196	189.745	238.528	189	266.272	121.907	359.9
HPS5	89.5474	72.0584	62.9565	114.045	104.136	131.523	121.516	110.141	116.845	58.4858	0	128.926
PCNT	1245.64	1218.38	1726.25	3004.85	1790.49	1723.98	2251.31	903.64	3905.19	785.371	3454.62	1646.88
CPT1B	441.052	343.698	1880.18	924.901	1647.62	1573.21	546.071	1792.98	841.313	1490.51	947.14	776.334
H1-0	5671.08	2240.95	5889.19	7556.23	4075.12	9837.58	9275.55	2885.61	9258.83	1581.5	19147.1	1536
FCHSD2	115.095	90.1048	94.0943	179.333	210.822	75.3754	155.445	183.322	146.753	173.577	0	84.2281
FITM2	284.596	6544.3	6415.46	6259.85	7170.78	7165.94	6773.1	7156.67	6690.54	6754.88	7254.85	5447.8
TOM1L2	2819.84	6605.78	5842.46	8015.03	7762.77	7956.85	4048.35	1970.32	7144.41	1898.68	8617.56	6748.53
MYBBP1A	24970.5	25283.7	26355.3	46508.6	31320.8	41246.9	38286.3	33332.1	30393.2	38112.2	24443.8	37657.2
NUDT21	13073.4	13934.2	16654.7	22391.5	23483.8	21966.2	22836	22376.3	23231.2	24610.2	17438.2	24217.2
PIP4P2	672.196	573.288	1351.89	1687.62	1429.49	917.352	1974.12	369.242	1069.33	381.462	3254.43	834.909
KIF18B	254.862	0	184.333	115.965	318.54	247.656	254.33	302.875	295.402	441.94	0	544.655
TRIM3	853.184	720.23	201.566	1015.85	918.693	821.165	2729.76	2443.78	2498.65	3437.3	2720.23	1665.16
SETDB1	7444.58	6063.36	7818	10991.7	11025.9	11080.1	23034.4	12614.5	22595.8	24579	21338.6	14188.5
DTWD2	183.877	124.149	245.123	282.543	274.963	300.626	2352.02	1746.56	887.239	119.424	0	1258.61
SENP5	76.5983	53.3587	58.4755	61.6041	109.281	121.326	119.728	96.3278	118.521	133.214	223.064	0
CEP350	66.7016	1772.34	831.89	1214.48	1487.58	1439.28	2114.61	1933	1971.36	2209.49	812.8	890.046
SEC16A	4593.76	5796.35	3262.16	7571.87	6858.37	6735.34	4792.63	4740.3	4675.51	2527.64	2152.71	4593.45
TEX2	305.639	235.786	269.563	433.711	454.427	368.382	148.719	211.156	187.221	466.023	242.554	45.8197
SMG8	1680.26	1825.98	1083.5	2039.88	2900.41	2167.81	1709.51	2763.85	1611.19	798.055	2014.66	2288.83
FPGS	9526.62	9430.86	10446.8	13443.7	16071	16018.7	21377.7	20701.9	301.361	17835.8	15380.7	13296.7
MED20	303.003	1074	1045.71	1285.52	1448.51	1012.79	1927.05	1972.72	2231.93	2087.13	1686.57	1461.35
DCP1A	772.327	824.408	923.875	914.474	2218.93	764.569	1203.67	2841.52	1039.05	2892.61	1473.48	873.354
OBSL1	89.0828	65.4971	105.142	91.411	221.893	88.3009	89.3523	94.5697	104.736	158.412	4336.08	75.1568
ARIH1	1014.11	797.018	1238.19	1412.31	1974.2	1326.29	2077.42	2030.59	2124.74	1432.52	985.948	1653.42
ATP6V0A2	892.4	801.007	729.414	1098.82	1318.02	1326.29	1317.65	1584.65	1484.24	2227.69	2651.74	2158.77
GDE1	553.194	183.049	490.639	722.098	606.094	566.475	311.462	202.728	204.751	321.133	1287.78	498.572
CAVIN2	649.107	661.136	804.637	1062.07	946.89	1256.53	7047.31	9115.25	7885.44	8358.04	12689.7	8161.26
EI24	326.877	436.577	532.712	724.798	512.624	762.593	692.018	206.86	445.85	463.114	616.236	329.662
SCYL3	214.674	944.664	327.863	840.007	627.891	825.948	728.682	593.329	595.437	0	3864.97	1461.95
ARHGEF10	3191.95	5493.75	6484.99	6044.15	9636.5	7714.76	8278.76	6903.26	7335.2	10419.7	4633.49	8872.57
UCKL1	1520.7	5094.43	3216.21	2649.27	2826.58	9684.12	7713.65	9119.02	4988.88	6496.26	3782.15	4997.07
MICU2	2715.63	65515.2	67775.5	72092.7	69687.2	67820	66303.4	61349.5	64365.8	71738.9	65327.6	65524.5
NPC2	803.348	1674.28	845.195	3372.9	314.27	1432.17	3279.92	4276	6428.9	3424.11	5134.51	1910.3
DYNC2I2	404.839	570.243	1331.92	921.437	1248.32	1384.15	585.661	889.331	1042.47	957.957	748.953	632.352
MGAT4B	498.887	437.745	300.489	766.913	268.248	870.157	198.212	401.564	20229.1	586.985	19203.5	576.974
NDUFA6	1817.86	1561.28	1900.06	2166.23	2707.93	3250.29	2786.77	2879.67	2664.83	2903.97	1413.04	3538.2
PREP	17300.7	49578.4	22225.3	39931.8	56076.5	41100.3	51055.5	35659.7	4035.41	40669.8	30327.9	41293.1
FLNC	11943.9	58956.1	50391.9	63563.5	60798.1	62240.8	76404.5	18010.9	79998.9	75886.7	62708.7	76236.3
SH3BP4	4172.45	2757.67	1487.72	3179.38	5263.95	4499.81	2811.5	2649.87	17025.3	16178.9	2930.04	17395.4
NIF3L1	5057.25	4112.42	9513.91	9517.21	10262.9	8930.65	9946.92	10197.3	10490.5	6492.74	27182.8	13242
ARHGAP45	5247.51	3938.73	4472.9	5828.46	7521.18	7638.97	1544.57	3028.38	4369.41	5362.55	2874.44	4483.69
POLR3C	1129.41	1170.02	1221.73	1889.61	1221.19	2299.45	2854.73	2783.32	1566.17	1760.99	1024.89	3559.16
KIF23	2774.8	3074.38	3404.2	3787.14	5729	4683.54	5579.31	6283.79	5414.8	5965.88	4394.34	4326.65
GATD3	19922.9	320512	1543.37	262378	2017.03	260324	1413.71	2073.55	276437	305133	807.917	3026.84
GATD3B	19922.9	320512	1543.37	262378	2017.03	260324	1413.71	2073.55	276437	305133	807.917	3026.84
ATM	2131.99	1085.02	2692.32	1226.29	3423.82	4416.43	3999.83	4215.62	3268.6	3949.84	4901.96	4079.41
RAI1	1342.31	1019.6	1471.85	1749.36	980.01	3152.56	995.303	897.082	997.664	1143.72	1829.05	1476.67
LMCD1	216.704	4789.65	848.44	4405.74	4371.03	205.073	1745.38	1363.35	1463.38	480.54	3756.35	529.233
SAMD4A	1516.96	1120.15	3403.1	2745.98	2712.25	3807.07	3461.86	2612.12	4807.53	2571.84	3110.47	2494.53
DHRS7B	2280.34	1734.25	2471.57	3164.24	3296.53	3486.63	6076.11	5355.57	5446.71	4859.96	5615.55	4689.89
TAB1	1527.13	1293.71	1482.42	2136.47	1885.29	2575.82	1157.74	2640.53	2667.44	4045.55	2271.52	1112.47
TRAPPC2L	736.831	788.266	605.111	1371.03	926.174	967.437	1353.05	1278.77	1260.25	471.702	1578.65	845.438
THYN1	1793.46	1431.54	1493.69	3857.87	1611.37	1762.07	6151.31	6148.99	5875.02	5443.34	3966.29	5168.01
SERINC1	28463.3	27771.2	15035.4	31869.9	28434.4	48886.8	33942.7	30079.7	27581.6	32163	32571.7	24160.7
ABHD12	2288.73	2212.94	5412.72	5793.98	3017.86	6373.6	6048.13	5664.64	5701.7	4122.28	4265.27	2306.27
ADD3	660.588	449.493	824.717	951.519	1321.25	690.615	2090.23	1963.29	2175.32	2465.79	1993.58	2653.76
EMC6	2647.94	5856.04	2070.24	5219.12	5416.66	5559.42	3038.76	3003.57	3560.42	3102.95	2115.74	3980.92
RBM34	3315.08	2380.57	3746.32	4344.25	5033.1	5080.44	5875.55	4236.76	5501.9	3134.65	4095.54	8466.95
RTCA	7036.68	4741.99	3592.51	6645.6	8170.18	8712.6	5842.55	9948.84	11191.7	6290.14	8191.17	4206.69
SEMA3C	452.148	421.484	566.914	714.544	703.899	785.19	933.327	716.237	882.369	889.896	1169.43	1207.78
MYO1E	3373.62	3712.58	4917.06	7795.95	5773.64	4786.06	5171.63	5400.24	4072.04	4715.77	1682.83	3163.65
NUP160	2328.97	4724.66	4626.53	5667.97	5655.72	6536.35	3638.09	4979.68	4457.42	4835.71	3648.76	3863.29
PRKAB1	8431.31	10126.5	23359.6	24215.8	15456.6	24387	40202.1	42749	43625.4	43706.7	31927.1	17022.1
VPS13B	3768.36	2348.63	4576.67	3638	5508.8	7194.1	3934.86	3826.93	4235.72	4226.05	3803.59	4929.09
CCDC93	14062.8	2108.03	11657.3	15696.2	12820.9	13944.9	12685	10897.1	19545.1	16957.2	11096.2	14474.8
BOLA3	120.955	0	89.1419	124.081	95.1556	101.166	110.827	116.828	139.249	114.056	0	99.6407
CLMP	5600.64	4798.04	3845.18	4750.18	8353.92	8612.95	935.416	565.961	1028.44	1318.66	644.507	1102.14
MFSD14B	483.911	206.757	385.951	634.371	494.099	512.166	342.117	59.9135	264.809	541.284	623.502	449.659
MRTO4	12054.2	11873.2	11857.5	18327.8	18730.5	17458.2	16212.3	16442.8	15528.4	16583.8	10783.1	9700.97
EARS2	76.076	279.946	1433.28	907.593	982.273	835.662	271.707	401.46	1122.81	486.546	174.154	1196.26
ERCC5	4464.03	747.263	1286.81	3441.36	2601.39	3852.39	1304.19	3513.93	1690.69	1843.92	2418.75	1441.15
NAA35	1784.67	2502.7	1946.48	2949.84	2618.67	3923.16	4274.61	2915.44	4569.37	2470.28	2414.81	3721.89
MFN2	3284.42	2203.22	2602.83	4662.54	3475.35	4177.81	2121.41	1437.1	2516.74	1921.67	2304.29	2252.6
LAMTOR5	2904.14	2381.66	5748.06	5746.57	5473.59	5568.99	2791.64	2039.55	2359.3	2851.19	1634.7	2163.09
GNPAT	1049.19	1059.6	1015.51	1129.69	1787.73	1826.6	1820.82	2142.39	2048.57	3403.19	2708.47	4040.53
CENPB	1653.95	1140.2	1708.59	2065.78	2386.78	2378.88	1335.7	1542.41	1843.6	1682.21	1811.96	1605.89
ARHGAP5	1707.67	986.801	1031.12	2412.22	908.771	2328.71	2664.45	1129.76	921.882	1989.82	994.206	2484.4
GID4	233.471	190.641	103.07	188.166	320.667	290.418	312.205	123.786	0	70.814	0	57.9662
RRS1	4428.84	2992	2093.31	5914.64	4027.31	4477.94	4681.16	5607.75	4284	4681.26	3097.05	4175.48
FBXL18	1198.33	843.623	1391.41	1318.44	1939.69	1943.82	3357.73	2246.8	3509.95	4016.39	2611.19	1366.03
VAMP8	5732.8	6201.38	5903.86	6613.69	10678.9	9728.86	14036.5	12491.5	21612.9	13876.2	15125.6	11154.2
EXD2	10570.6	10531.9	1427.7	14543.2	15088.3	4495.14	9470.92	8766.48	10728.4	4842.52	2713.4	10674.5
FMNL1	4148.76	14262.5	18108.1	17656.8	18349	19280.1	3439.15	2643.38	32923.4	30786.8	3572.42	10479.8
ATP13A2	476.371	552.12	653.658	894.969	889.85	761.606	2250.48	1721.16	1906.69	1125.63	2166.13	0
MADD	975.457	3803.89	3746.85	5137.27	5484.68	2284	3742.2	3119.76	3003.37	4966.86	2327.7	2743.71
NDUFAF4	3251.65	2569.8	4611.72	4922.36	5816.17	5052.8	5464.37	5867.18	5815.16	4501.59	5409.4	3217.47
ATP8B1	294.023	577.922	420.362	343.641	697.595	913.404	551.453	485.635	811.533	468.172	11840.2	282.473
DNAI3	231.509	148.175	1700.89	1725	1282.05	136.309	248.186	296.801	389.013	565.603	282.912	0
HLA-G	366.73	265.235	111.827	504.983	257.155	361.558	1902.74	1775.64	1510.23	651.51	928.917	1007.81
SLC35C1	116.243	100.193	1611.22	644.361	103.19	2012.65	423.588	2780.49	1978.65	119.96	1481.73	78.9996
TRMT61A	3084.11	2373.99	2626.28	3478.02	4382.47	4347.86	3672.34	3761.56	3075.65	3485.26	3976.03	3347.15
KRT77	487.578	399.272	823.413	1142.26	650.362	780.91	2523.52	463.784	377.095	93.5471	566.465	425.884
PRXL2A	103.465	3768.48	3814.33	3880.96	3802.73	3878.35	74.6976	4431.44	4293.36	135.035	2675.04	161.715
SAMD4B	3689.63	1911.07	1511.46	5229.58	2579.99	2886.57	5784.51	3690.52	911.286	2869.85	2602.58	787.907
CDK16	315.211	251.065	302.953	538.217	367.973	401.049	241.529	798.139	444.154	701.786	288.815	475.1
WARS2	956.856	1028.94	1381.22	1542.6	1493.82	2025.51	798.531	2289.99	2393.45	519.77	1051.3	375.76
MRPL18	311.658	569.585	278.737	782.081	372.607	588.893	209.778	367.043	317.734	333.41	137.884	356.74
TWSG1	0	90.7232	107.174	63.9995	118.042	115.344	216.558	225.762	199.675	237.871	155.241	239.427
GTF3C2	1784.83	2289.7	1310.55	1433.09	4435.35	2219.21	2036.88	851.995	777.25	1577.97	2793.21	1663.53
ASB6	721.162	963.564	792.758	1067.05	1838.77	814.624	1692.14	1373.75	1107.44	2612.49	239.209	1217.36
KCTD14	2923.23	3149.66	2189.27	4728.87	3621.46	4047.24	3814.47	3216.92	3705.88	5236.04	5148.72	4931.41
ANO6	514.344	698.556	600.667	589.517	1073.77	1055.76	1205.4	845.038	632.944	1138.2	868.597	1487.71
RPLP1	95450.4	115732	23893.1	113036	115655	123751	14770.4	122476	128508	109203	90070.9	92554.8
UHRF1	3963.63	4648.34	5874.53	8708.33	7135	5868.57	7805.39	8508.65	7972.1	9024.87	9435.04	6399.92
MTX3	2842.62	818.635	2350.62	2994.02	3164.65	2849.83	2941.63	2667.29	2101.81	2979.67	721.198	1776.53
RUNX1	664.712	612.851	1114.82	1557.8	960.65	1066.27	1425.2	1152.12	1213.84	1382.39	990.655	1064.96
DCUN1D1	1247.41	747.036	1573.9	1648.73	1832.1	1857.78	1123.39	1668.41	1847.53	1574.25	2236.7	1660.38
TUBA3D	3230.92	3921.42	4139.82	5388.25	5548.27	5944.14	6770.64	4952.06	5223.53	5347.86	11667.4	4349.39
TUBA3E	3230.92	3921.42	4139.82	5388.25	5548.27	5944.14	6770.64	4952.06	5223.53	5347.86	11667.4	4349.39
TUBA1A	3230.92	3921.42	4139.82	5388.25	5548.27	5944.14	6770.64	4952.06	5223.53	5347.86	11667.4	4349.39
TUBA3C	3230.92	3921.42	4139.82	5388.25	5548.27	5944.14	6770.64	4952.06	5223.53	5347.86	11667.4	4349.39
PAK4	1619.69	1745.86	1043.77	2744.85	1723.22	2118.92	4100.63	2721.09	2988.24	3120.73	3432.43	2688.43
MRPS25	2033.02	1648.26	3132.22	3288.36	2521.62	4368.16	1163.98	1810.15	609.755	1595.7	2592.77	2887.19
SETMAR	7423.77	898.895	911.896	6990.68	5930.26	866.339	4250.92	2875.96	2713.24	4711.42	2468.99	4096.14
TMEM97	10078.9	9134.94	24590.7	23921.4	22061.8	19416.5	39068.6	41925.3	51102.7	43163.5	98885.9	6240.06
CSNK1D	264.822	129.335	877.803	1170.05	351.535	377.303	774.873	588.333	1568.53	965.957	1511.65	1456.74
DDX55	1049.12	1193.19	2101.29	2356.98	1873.32	2253.71	2159.22	2506.7	3484.54	3651.27	4691.01	1784.32
FAT1	4340.25	1241.43	2934.75	3842.21	1260.9	7608.2	4300	4001.36	5210.74	2070.58	8539.88	1603.48
SPINDOC	95.7428	193.392	175.755	149.138	180.748	363.989	429.48	270.376	388.636	360.629	396.776	131.632
GTF2H1	1062.12	698.905	2556.97	1922.42	2572.7	1944.45	1005.89	2575.5	1863.99	2224.86	1268.17	2954.26
EDF1	3778.86	279.163	3360.03	3833.86	3761.61	3466.36	3238.15	3078.66	2977.11	2592.11	515.382	2613.4
FKBP4	26327.9	22126.5	19793.7	62267.8	20764.6	18697.1	43975.8	38698.2	43289.9	33376.5	34428.1	37038.3
DYNC1LI2	6847.77	6627.13	7705.02	8719.76	13453.5	9394.55	11012	10086.1	11207.1	11791	13736.3	12336.7
RTN3	8374.63	18252.1	22578.6	24550.3	24827.7	23932	27786.5	27635.7	25772.7	26951	16856.7	29009.6
UTP20	4584.68	1952.14	16369.2	14476.8	9543.95	10094.5	5680.27	8583.6	8490.6	9076.21	8662.46	10095.4
NUSAP1	1764.37	967.99	1154.12	1916.38	2302.14	1565.77	3006.96	2860.68	2260.03	2816.48	1931.51	2261.92
RUFY2	564.944	1310.2	1217.63	990.103	1166.1	2444.78	1693.96	1070.02	1219.21	2488.41	1503.1	1032.6
POLA2	2400.07	1439.95	2020.54	3054.46	3279.22	2379.17	1235.3	912.957	646.72	868.533	1155.37	974.683
RB1CC1	2620.59	3527.29	2265.07	3403.5	6381.17	2720.15	1631.28	1358.5	3456.96	1792.96	1237.85	1715.54
CIC	646.314	480.322	752.312	609.914	813.043	1369.82	1651.45	404.968	1871.58	956.938	640.151	2590.29
PLAUR	431.823	907.588	653.699	1431.82	760.793	769.358	976.202	1227.7	1045.45	923.904	721.684	1279.66
MED27	1289.99	1470.22	1294.25	1728.95	2213.06	2083.22	2917.71	1701	4150.77	2311.61	3254.58	2240.24
DDHD2	167.252	127.267	162.611	215.944	186.987	275.456	203.349	79.8312	175.173	842.243	0	8502.13
TANGO6	972.846	794.6	1029.11	908.537	1547.31	1694.14	1078.99	990.169	966.733	742.963	875.307	880.334
RHOA	276.094	859.019	520.768	833.315	866.533	757.113	1183.78	1089.52	1107.87	1716.02	570.757	1728.83
RHOB	276.094	859.019	520.768	833.315	866.533	757.113	1183.78	1089.52	1107.87	1716.02	570.757	1728.83
PCBD2	163.936	198.985	258.189	295.51	461.329	164.284	723.4	403.137	615.11	618.484	170.553	362.322
GATC	927.614	677.828	1030.94	1049.26	1223.72	1636.59	1211.49	631.474	711.432	817.287	823.346	411.087
RSL1D1	13915.6	14351.7	17910.4	21404	21242.6	25816.7	27775.3	27375.4	28823.1	27110.4	23168.6	23156.5
STARD13	879.03	774.747	1241.01	1142.19	1629.36	1517.94	1220.91	1134.99	2329.4	930.02	1638.47	1881.97
MEFV	145.101	182.143	406.356	282.622	399.865	404.525	562.967	794.242	630.427	635.395	607.885	439.546
PUDP	402.064	1015.61	397.763	1335.43	804.47	549.398	1753.64	518.363	98.7913	1310.34	1691.77	668.358
CFAP97	247.635	136.877	233.309	341.857	349.12	224.161	275.566	257.406	316.351	287.585	202.792	157.086
PFKL	2404.07	37328.3	42234.3	43268.8	39732.1	38340.8	46633.1	44528.8	43627	40254.2	24141.7	36920.9
SOD1	7155.78	7672.46	6772.6	11437.8	9898.77	10631.8	4974.9	6351.66	7261.16	6826.11	6129.63	7740.11
RAB29	306.962	5560.42	4139.59	5284.78	9214.01	309.245	263.149	891.746	734.366	693.254	571.7	931.058
GSTCD	155.853	64.478	0	121.942	98.8764	105.195	0	85.2254	1537.12	143.853	1648.43	87.8812
ARHGEF10L	449.289	378.795	810.294	726.378	865.018	832.331	416.441	469.423	415.297	437.692	0	412.89
DHFR2	380.734	374.518	422.477	588.211	593.402	560.313	275.806	245.889	286.471	209.232	719.942	100.773
DACH1	53.5089	197.815	470.743	575.211	416.888	75.5507	219.757	243.09	235.972	94.3184	0	266.749
ARL8A	181.214	222.247	474.187	57.9045	407.602	831.607	128.147	154.183	151.885	144.509	0	158.457
PEX1	0	99.9486	61.1392	53.2914	133.9	50.7382	0	66.9417	0	62.8089	0	90.2057
TSSC4	860.173	1528.31	45687.9	858.398	69165.8	920.041	2246.6	3061.06	2537.84	2466.27	43464.9	3632.96
LIG4	1035.1	688.252	2569.56	2498.65	2829.66	1000.67	1247.44	2446.32	1407.7	1581.94	3514.25	1260.6
POMT1	168.288	83.5811	165.106	203.18	177.268	234.19	244.132	165.23	196.405	469.726	0	135.846
PPP6R1	1373.93	2135.63	1412.39	1998.62	2874.29	2379.35	3126.45	3302.47	3802.51	2829.88	2216.91	2552.72
KCTD8	503.467	226.577	580.621	113.587	1486.88	330.212	1142.77	961.226	1096.13	1024.67	456.007	1453.67
IGBP1	5189.21	3639.93	3388.39	5884.16	5996.45	6111.25	8227.9	9023.86	8190.19	7767.91	5782.5	6822.62
UGT8	276.311	677.272	674.466	174.809	1255.76	966.557	654.602	444.906	175.398	827.895	635.001	977.862
TUBB8	277.29	182.502	218.688	301.036	370.651	326.695	120.459	139.751	136.034	143.829	0	114.93
BUD31	407.908	440.383	1226.59	952.209	1000.16	1100.5	1280.48	1294.11	966.081	1439.94	628.373	1802.3
POLE2	960.792	980.012	1394.49	2862.04	1107.78	936.778	733.508	299.561	587.159	365.707	581.431	865.452
MSANTD2	496.836	380.553	443.719	526.648	753.082	663.762	585.229	257.738	721.197	596.278	577.396	232.372
TP53BP1	7993.33	8034.13	7255.6	7856.21	8623.44	17761.9	7257.27	16232.1	6535.38	6190.91	8657.3	6479.28
SARS2	4324.75	2196.9	1993.92	4558.11	4572.42	3378.49	2471.86	3585.98	4153.08	1809.14	2357.7	5742.83
NFIL3	88.6774	72.2237	105.762	135.529	121.683	134.47	115.953	194.656	118.166	268.679	0	182.994
RPL35	3309.5	3213	1467.92	4325.44	3610.18	3792.5	4629.75	4109.35	3834.46	4121.77	2779.21	3810.72
UBE2O	3051.53	3610.25	3885.31	4781.76	6642.32	4054.4	7073.91	5268.08	10783.7	6672.39	6639.65	5437.59
ENY2	1847.04	1743.24	2298.8	2868.84	2665.85	3104.21	3061.12	3239.38	3251.02	2931.75	2506.09	1420.6
RSL24D1	497.592	641.433	650.437	696.364	691.172	1235.78	868.162	1254.29	984.491	792.093	1191.36	660.67
BPNT2	4297.11	3106.57	7468.55	4105.12	3869.52	13820.2	3782.95	16294.3	4817.69	15359.2	2340.68	3365.89
STIMATE	180.571	122.188	434.934	391.255	88.3001	601.334	249.138	379.114	393.647	429.535	7012.53	383.123
HAUS7	198.029	194.709	334.227	368.799	209.554	486.759	384.808	416.865	411.877	350.503	0	313.609
COQ6	960.665	2957.68	729.912	968.284	1398.4	4443.32	855.457	4787.83	698.619	529.717	2894.26	1750.31
TOX	1429.69	81.9112	14692.3	23072.1	311.626	334.778	960.509	812.649	15759.7	712.197	101.413	633.335
TKFC	128.077	313.924	367.261	325.935	419.478	439.058	378.028	458.275	567.828	461.259	575.188	330.958
AATF	1820.45	1726.07	1697.38	2732.83	2735.73	2205.73	3135.77	3331.72	3872.2	3773.87	3620.45	3506.04
KRT73	158.722	191.691	294.635	290.448	305.161	348.105	449.468	377.341	473.302	472.23	734.16	670.783
CARD19	466.879	994.6	597.796	981.16	1116.84	913.376	555.147	421.194	389.842	581.374	219.199	555.845
JAGN1	3042.17	3037.83	3435.87	4288.03	5278.95	4345.07	2409.18	3917.2	4399.93	3119.03	4421.16	4708.65
FAR1	1102.24	961.505	906.224	1345.75	1601.64	1394.32	1697.09	2393.5	2379.91	2106.44	864.077	2047.16
EIPR1	2737.54	2922.64	5562.12	6043.21	5890.06	4469.28	6679.42	5795.22	6008.6	5207.44	4280.79	4087.33
SPECC1L	6746.92	9605.79	3089.12	8790.69	10021.5	9596.18	11676.3	14227.7	12454.7	14255.4	10588.5	9527.15
ZMIZ2	83.9878	321.874	342.019	295.705	412.57	384.487	382.588	524.612	437.732	295.116	0	353.725
COL1A1	118.336	121.722	383.626	336.122	417.237	157.919	124.925	403.373	349.476	158.527	20434.4	409.331
PXMP4	137.509	247.075	143.256	287.236	255.851	228.147	179.498	168.032	192.856	127.351	198.317	150.935
SNX7	481.784	423.354	580.088	737.196	726.845	706.014	967.506	1150.39	966.262	648.611	668.824	489.106
CSGALNACT1	102.154	495.624	77.5382	278.435	106.113	601.668	442.011	472.933	746.105	540.165	335.968	460.44
C5orf22	430.152	353.9	665.242	624.516	570.473	921.091	942.833	748.996	791.668	695.301	448.183	626.543
TKTL1	178.987	253.985	304.733	279.117	423.649	374.287	254.978	217.657	218.052	187.215	273.635	961.148
HTRA3	497.236	255.691	322.9	527.839	647.001	394.388	770.802	846.685	1089.44	473.006	1008.4	623.414
AFDN	2923.65	3710.84	4910.27	5781.56	5654.47	5394.73	8347.17	7694.15	7292.61	4212.7	4451.9	4019.95
STXBP3	6116.96	6042.16	2976.3	7407.1	2433.78	12222.8	7666.34	7659.07	7650.35	1176.96	11200.5	1129.3
IPO9	12681.6	11836.2	16782.5	20811.3	19026.7	20341.5	19174.9	22973.7	20430.9	24683.5	13793.4	25134.3
RELCH	825.428	911.648	1020.7	1283.34	1325.52	1408.11	845.539	1072.78	946.292	1368.65	825.678	1517.47
ZNF687	474.316	170.771	285.299	318.376	491.811	544.651	369.058	376.964	385.757	492.615	242.658	354.908
ANK1	550.418	1142.21	1142	839.372	1513.86	1774.54	566.61	818.569	2409.26	933.851	686.42	483.314
MFF	6685.33	8042.7	16389.3	20967.5	17606.9	6735.11	17889.2	17431.8	2958.92	19186.6	3310.01	8139.76
PRPF4	1856.61	3244.23	4428.97	4716.28	3843.64	5316.14	7451.99	6765.56	6996.34	4810.48	4162.52	6384.2
PFKM	17017.6	40455.5	13802.9	38431.2	35665.6	29675.9	35760.7	30658.3	29527.5	35869.4	10009.3	18552.9
MYO10	3939.53	3895.2	4679.76	8013.66	4548.26	5655.99	1748.44	1932.86	2335.18	1998.64	960.517	2850.19
IFT81	0	0	63.3729	0	0	92.2328	0	172.922	84.3605	110.599	0	159.382
MISP	962.895	1124.57	609.734	1168.12	1445.46	1310.7	140.394	78.1856	1050.56	145.125	639.628	330.293
NFXL1	1348.75	219.086	1651.75	2516.21	1060.37	1104.78	913.696	1148.45	1011.73	1114.86	930.042	898.685
ESPL1	535.068	383.976	3444.7	3572.71	1263.59	1507.71	906.071	778.924	1216.64	949.491	661.888	3643.23
DMXL1	11743.3	4941.34	11684	11975.9	12418.9	16832.7	16466.4	24842.3	24904.5	21255.9	18169.2	12053.7
APPL2	4927.58	14723.6	16378.7	15299.5	17865.7	19192.2	4018.63	3236.23	22334	21079.9	3932.71	20131.8
COX7A2	14666.7	13641	16130.6	18123.9	22303.8	24112.7	6267.72	6873.38	7989.52	11860.9	6328.28	6223.71
LRRC8C	1714.38	1178.59	1759.82	2417.32	1880.26	2457.37	1664.64	1536.53	1636.17	832.76	962.479	2063.69
TRIQK	66.6252	169.386	70.7371	170.007	183.544	91.6449	237.307	187.666	218.202	130.31	0	304.466
INTS14	1002.46	761.469	1254.61	1588.25	1632.82	1156.31	799.667	1169.27	1578.12	1307.09	495.105	1269.28
MAU2	257.297	111.493	355.798	444.97	94.4446	511.271	196.972	449.557	2131.93	491.502	533.516	265.374
VPS13D	2032.88	356.774	339.856	3233.69	379.074	344.726	598.972	4282.66	4277.31	4948.78	1966.99	1827.6
SRSF12	88391.4	87150.4	20196.8	95452.9	96471.5	91779.6	104848	99476.3	94536	86033.4	14843	105076
TOR1B	3956.45	3891.8	4156.84	5127.82	5345.53	6924.48	1729.52	1853.35	1774.14	2393.68	1459.69	3189.03
SMG5	412.375	371.619	276.605	546.902	500.62	488.425	262.984	352.596	266.24	430.868	277.723	205.019
PIK3C2A	8034.68	4260.36	2408.42	8003.35	3997.7	9290.73	5471.22	7385.9	13153.7	6268.65	9946.35	5417.24
TNKS1BP1	4733.55	5443.14	4651.84	7004.43	6895.71	7566.84	6319.38	7929.18	9036.35	10086.9	5210.99	10982.1
RPIA	379.313	341.351	801.463	881.825	607.108	712.769	963.608	1134.1	908.984	16106.2	1505.16	1152.91
RPL23	5881.63	6866.32	8688.61	10520.2	9438.72	11038.6	12743.4	12712.9	12171.8	10918.7	9933.5	8751.08
RFK	3416.94	1909.42	1236.53	2686.34	3731.3	3065.48	6327.3	3075.65	3425.67	7044.94	2210.28	1445.97
CHID1	4458.65	4687.25	4350.51	3880.94	8039.59	7578.95	4969.25	2905.54	6440.97	6761.05	4666.15	2854.36
ZMYM3	633.139	438.099	704.258	580.217	818.357	1166.58	2683.7	5512	2492.37	4689.61	471.217	874.051
CNOT7	2097.86	2351.24	2417.7	3336.19	3944.29	2639.95	2551.13	4183.31	2897.58	2521.41	17993.7	3025.28
NUFIP2	5659.79	5509.7	7459.81	6494.72	7256.22	13148.3	8475.86	5999.75	6547.83	7526.41	5930.37	7287.97
TTI2	2448.89	3334.56	9251.26	9680.54	9285.9	2738.63	5794.23	5392.36	6404.86	6176.49	3811.43	5254.5
SEPTIN10	5448.99	52315.5	4706.42	5313.93	44312.9	40526.7	5914.01	40742.8	6281.85	41382.6	30012.5	40996
ABCE1	20403.1	20113.6	30372.8	35214.7	38134.7	28948.5	36720.5	34730.4	18924.5	31626.5	28480.5	30758.3
SBF1	416.167	278.82	502.989	689.374	565.349	473.924	434.649	11226.9	515.52	14670.1	505.733	13246.5
BPGM	41.1883	319.947	568.663	588.941	471.485	281.241	266.157	244.594	233.364	271.698	0	125.987
TUBB4A	6160.19	3900.04	9751.16	9604.88	9750.46	9212.1	3051.07	633.567	570.049	715.129	3030.19	3774.79
CFH	19770.8	20574.3	25961.5	21486.3	21465.2	52629.5	54636.6	56457	53523.9	42045.9	55038.9	38934.2
POLR2D	1260.79	784.868	454.134	982.21	1405.43	1213.42	907.141	1511.35	895.096	1959.55	930.884	1241.51
RAD18	840.826	1827.68	1807.69	968.248	2872.56	2606.86	2110.47	3842.14	3834.55	3095.6	2925.11	2074.12
SCYL1	4543.27	3763.01	3574.57	3715.53	3542.34	9854.36	2937.46	4108.5	2718.34	2436.79	2663.8	3856.42
VLDLR	1900.41	2411.97	1749.86	4988.88	1771.39	1969.88	1620.95	2462.17	2588.09	1899.26	4511.07	1634.16
PHKA2	1519.42	718.915	924.514	2153.5	1170.09	1230.4	1446.93	1085.79	1137.9	121850	3435.97	3945.4
INTS5	360.196	556.963	823.537	914.916	769.443	821.603	692.805	827.762	879.98	648.277	710.39	653.137
SLC7A1	1274.61	961.885	1218.29	2185.2	1321.87	1463.65	1735.64	1520.58	1958.11	1902.94	4911.26	1559.69
AP4S1	182.385	207.514	123.162	268.231	240.413	228.624	207.933	277.285	228.366	209.21	0	278.341
ARHGEF7	2530.54	1984.2	2453.43	4448.49	2853.12	2709.11	3327.57	4897.53	2871.79	3552.41	2892.97	2635.62
SLC43A3	445.096	155.407	437.109	428.408	596.468	465.465	2841.11	2945.27	2837.86	3178.48	740.751	4180.56
SRSF10	94179.3	93091.8	26063.6	103445	104328	98626.3	112571	107044	101277	92386.5	18223.9	110242
RAB9B	227.764	530.991	334.374	579.435	476.48	514.046	129.655	906.898	212.422	485.618	2399.53	500.086
PDLIM4	253.389	187.924	219.22	369.846	263.063	315.515	1571.65	1331.99	1347.62	1155.44	1562.44	1339.89
EIF6	3795.34	3976.92	3311.51	1305.85	10216.4	4391.56	9768.78	9053.1	7113.22	7702.62	11430.7	9350.96
LIPA	842.978	1414.53	734.787	2252.28	1080.91	961.522	2299.41	2264.87	1819.42	2891.66	2099.81	2614.63
MRPL45	3194.05	3509.57	4948.42	7325.1	4030.69	5365.64	7880.83	3946.25	3066.37	3820.37	6999.44	5042.66
FSTL1	2222.69	2391.28	1082.58	2483.9	2732.76	2956.36	1460.91	1280.06	3729.14	1315.09	915.549	1605.85
TPT1	2441.95	4266.28	1757.31	3948.82	4049.71	4142.29	3065.11	3636.4	2973.89	4934.41	4639.75	5127.25
BTN2A3P	391.87	311.12	210.247	423.909	428.618	455.091	508.825	405.514	514.454	658.768	546.745	216.487
BTN2A2	391.87	311.12	210.247	423.909	428.618	455.091	508.825	405.514	514.454	658.768	546.745	216.487
FADS2	8846.21	11270.4	11038.1	13567.7	15531	15509.4	3507.58	3967.31	5663.31	5357.83	3872.72	5864.53
C1QC	55.0757	110.288	141.713	123.381	119.729	196.49	221.487	154.039	350.766	217.91	630.832	174.375
METTL17	2492.25	2373.84	2271.87	3100.72	3585.8	3524.31	1537.5	1708.02	2079.48	1490.13	1594.07	1900.09
MAK16	2575	2668.83	3551.31	3810.07	4578.63	4191.47	6101.01	4092.91	7044.6	3689.5	3406.54	1941.23
MBD3	834.488	360.206	4014.13	3634.77	466.539	3344.25	377.455	655.847	503.648	720.893	3513.32	1419.29
ALG8	2665.96	3476.69	2035.34	4101.41	3990.97	3588.09	5944.52	6317.98	6445.9	7058.81	3628.64	4684.34
DTNA	217.552	229.515	258.393	292.89	355.667	358.859	112.603	163.694	87.8626	82.5965	0	98.4732
MRPL17	1315.84	1285.45	1112.79	1771.83	1761.29	1768.11	1108.19	1337.13	1126.28	825.961	1915.18	834.834
SCAF8	1223.73	1115.53	1260.64	1347.02	2030.43	1756.03	1551.67	1695.5	1537.68	1396.63	1053.09	722.945
SHOC2	482.84	586.124	1927.3	1215.07	1457.3	1599.57	1548.74	2400.67	1981.78	1355.97	824.005	1226.51
DNAAF2	385.984	411.973	103.732	497.914	325.855	460.848	648.446	644.955	744.188	473.156	544.76	653.893
MRPL21	3451.9	3103.23	2552.09	3240.6	3947.01	5781.29	2901.56	3097.4	2190.12	2895.5	2018.76	2840.99
QRICH1	68606.7	72626.1	4897.51	68343.3	69627.4	70077.3	77256.5	70588.9	70043.8	63487.2	60920.1	55317.4
ATAD3C	318.627	187.723	942.156	766.753	256.073	1038.54	2522.5	2702.43	1968.59	1665.71	491.888	1150.54
RAB30	141.083	72.9179	233.694	288.616	79.7844	268.545	437.15	208.881	288.513	376.192	350.947	366.023
CDK2	6436.66	4582.5	5623.65	7636.72	7782.16	8247.23	13483.8	13996.7	14223.1	15114.9	8547.34	15368.1
L2HGDH	940.434	1397.88	1528.94	2268.73	1726.85	1500.84	1412.03	1814.16	2194.4	630.886	1187.55	1869.32
EXOSC5	1892.11	2220.87	3103.24	2649.28	2880.61	4725.82	3973.75	8528.09	7802.83	3486.95	2795.26	2055.43
EPB41L5	153.073	241.816	162.903	265.262	256.165	271.11	641.103	381.424	59.8533	446.482	175.129	90.1936
SETD2	1819.18	531.526	175.883	2355.42	426.023	807.921	814.469	568.901	208.809	50.9929	635.483	256.137
COX6C	295.159	451.178	325.467	563.029	414.77	544.695	6904.13	160.673	98.1179	121.604	4223.39	173.648
SLC2A1	2661.25	2983.06	4149.49	5115.2	4828.12	3952.48	22479.7	23016.1	23167.9	22250.5	18490.3	20518.1
TIMM23B	160.349	1302.28	1411.05	1906.56	829.244	1338.2	1135.16	1428.01	1415.21	1349.44	1472.24	1333.24
ECD	4593.41	5041.14	5588.22	7058.52	7336.12	7182.61	4374.2	3850.39	3632.76	5238.9	3448.68	3383.22
PTTG2	292.042	232.122	1763.59	1719.72	1306.79	215.723	2063.35	2325.46	2598.03	101.255	1345.81	2155.41
RPUSD3	270.489	338.92	396.446	466.968	526.835	431.551	314.911	281.485	279.761	291.609	346.054	271.702
CPOX	4274.81	5647.08	4464.91	9328.72	6867.72	4188.4	13016	11675	9939.55	6429.36	9698.45	7993.64
ARR3	443.943	0	390.73	305.036	437.048	440.359	217.863	277.887	385.211	202.517	0	179.97
NKAPL	540.583	401.782	549.613	870.436	360.73	880.539	832.4	1122.47	971.302	1161.36	646.493	1511.2
YES1	430.71	446.08	559.962	657.065	686.865	689.467	891.75	929.722	1033.31	1076.79	679.636	1024.29
SLC25A29	801.388	834.258	734.847	1304.99	1004.43	1044.39	844.353	743.101	598.478	680.652	376.645	641.254
AKT2	1438.62	1691.06	1806.85	2285.55	2106.58	2591.91	2972.68	1473.12	2417.84	1578.48	2061.52	1852.64
C2CD2	282.114	313.682	399.52	566.759	531.984	309.217	72.7009	425.966	434.657	197.554	231.339	165.53
HAUS8	155.662	396.387	428.297	368.074	560.468	458.026	501.925	513.182	371.477	350.098	441.851	415.277
SHARPIN	477.437	380.216	504.037	628.057	645.469	651.914	1124.08	1082.17	1135.29	1276.68	530.865	1337.12
USP14	10703.7	15886.3	11564.2	18057.8	19705.6	16181.3	18897.9	26072.1	22783.1	23980.8	19663.5	26723.4
ARAP3	109.845	94.8572	181.567	240.142	81.5467	224.099	213.012	509.717	445.747	541.782	410.249	520.182
CAMK2G	800.112	541.269	503.468	629.897	885.874	1090.91	1682.17	1598.81	1696.06	1405.88	1363.82	1298.86
PCID2	3958.01	4061.91	4879.48	5014.47	6124.04	7081.34	6679.72	6992.7	6886.66	6945.42	3940.56	7791.76
GLRX3	12486.5	17058	21660.2	23928.1	23879.1	24487.8	22003.2	23734.4	24679	21486.5	28679.9	21529.2
SART3	3148.99	4544.33	8225.23	8920.34	5747.59	7806.88	7238.1	5370.76	6127.24	6164.4	6042.4	6050.39
CCN1	2414.77	2195.34	5028	4573.57	3847.95	5185.95	3098.12	4108.35	5368.72	5678.26	8038.8	5191.86
PPIE	17996.1	18769.8	19643.2	31464.3	28770.7	19393.1	2411.04	7320.43	20586.7	20790	20625.4	25876.5
NSMCE1	357.703	296.559	355.218	521.311	376.213	527.34	662.873	680.125	848.427	708.674	312.887	398.111
KAT8	372.393	29.2887	296.609	304.256	367.995	312.652	327.781	116.797	311.072	379.073	0	400.595
NCAPH2	1008.57	1972.5	1899.25	1282.25	3421.22	2179.37	518.436	485.296	861.895	872.45	1390.72	882.241
GFAP	5557.89	5682.05	5632.37	9195.06	6984.62	7612.81	1887.02	6062.1	6792.17	4635.17	9107.21	3333.3
BCAT1	5505.01	1906.58	4718.54	6476.49	3515.62	7108.23	5048.23	3111.09	2083.98	3846.91	3684.81	3473.46
FBXO4	700.501	718.817	511.335	723.325	993.673	1003.75	401.754	426.157	408.138	1725.59	315.193	294.062
AHI1	202.043	111.063	218.691	293.355	258.097	197.881	87.1102	62.7122	0	73.5883	0	6235.52
PNMA1	9625.77	1663.38	9748.41	13675	13991	1973.38	1401.38	17430.1	16020.6	17965.6	1504.92	1831.82
RFXAP	112.24	98.2202	67.0332	127.811	155.857	107.117	64.4536	63.4329	0	65.1775	0	58.9007
GMPR2	1822.45	1689.55	1734.96	2372.95	2327.39	2681.44	1911.68	1868.45	1718.83	1516.93	2776.91	1228.25
LCLAT1	3098.56	2919.47	2190.2	3406.53	4376.2	3763.34	5962.4	5806.42	5186.34	3832.97	4656.61	5039.26
KRT16	4453.52	2119.13	3773.53	5064.55	4749.4	4735.56	2328.05	2643.3	2375.21	3571.61	936.082	2867.1
SMARCAD1	742.751	701.131	761.905	1055.45	1036.43	1009.72	1523.29	1504.52	1497.25	1612.9	955.881	1671.57
CHMP7	1944.28	1943.04	2572.03	3080.82	2580.45	3413.97	403.55	1412.81	1210.77	1031.4	348.743	1111.2
MLH1	1219.16	1917.35	2010.52	2303.8	3316.44	1609.85	2259.7	3032.89	1478.22	789.945	6091.88	1118.22
RPS19BP1	130.776	1514.02	1582.54	1612.64	1717.08	1203.49	34.855	2303.86	1680.86	852.9	1221.44	2597.33
UBA3	8182.97	12172.8	13933.9	15023.4	16042.8	17086.4	10493.1	11783.7	14962.2	14861.6	14741.2	17545.6
FAM114A1	3601.52	7083.63	7546.06	6485.9	8811.01	10300.1	12552.3	8776.34	10753.9	9726.74	7254.77	7085.45
IL13RA1	33802.5	4243.34	37007.1	34692.9	37101.9	33570.2	38715.3	35962.6	37940.2	41378.1	37974.4	39316.3
XPC	802.137	832.567	714.012	1125.64	1252.84	918.426	533.997	368.209	327.637	417.904	307.371	644.062
TOLLIP	910.493	1219.08	1666.44	1819.44	1504.19	2002.77	2932.22	2889.95	3254.02	2963.88	2588.87	3443.58
APOBEC3B	2249.79	1962.91	1603.79	2718.67	2786.46	2654.82	3304.9	3598.9	3307.45	3428.57	1424.53	2333.02
TBL3	5358.09	40331	36935.8	43154.2	34121	38616.8	58119.2	7947.47	63017	48557.6	67986.2	36440.4
PHACTR4	1965.34	17915.8	19124.8	18413.3	18551	17742.4	18970.5	19412.7	18132.3	20704.3	13679.8	4874.8
LAMA4	178.873	179.814	570.003	143.861	508.035	650.081	663.03	476.656	699.98	681.22	410.373	743.467
STK38L	929.314	1569.52	183.712	2336.86	298.426	1122.1	503.757	5624.97	404.872	952.715	391676	768.047
AKR1B15	7508.53	7188.4	7466.87	10035.3	10560.1	10444	5921	5620.84	6129.48	7058.45	4289.05	7393.17
DTD1	2461.85	926.78	3286.53	2455.75	3413.26	3477.02	7290.83	7167.35	8264.15	7916.13	4670.39	8172.36
BTN2A1	2038.23	1657.74	8090.94	7081.52	2384.51	7030.91	1426.49	12290.4	11596.3	10622.6	11267.6	12660.7
KHDC4	978.334	1672.81	901.256	2361.71	1762.3	846.289	925.787	929.491	1238.76	1472.92	1278.94	910.452
PDF	486.529	359.279	243.014	420.3	404.8	698.207	497.145	268.476	307.642	283.824	0	185.501
LMO7	3558.91	2812.22	2776.45	3892.61	4247.5	4654.26	8905.57	8715.51	7235.42	8715.48	4381.67	9817.75
PLXDC2	819.578	574.145	787.714	763.914	1191.29	1095.87	253.53	257.062	224.495	157.538	0	89.5666
WDR73	143.794	0	167.885	88.0887	203.839	143.946	191.253	249.378	102.195	242.166	259.369	186.592
RIN1	2634.06	1885.46	2806.54	3550.74	3659.36	3035.03	3076.4	2624.27	2265.82	2345.68	2327.17	2438.02
ANP32E	5926.78	2299.53	2882.71	3895.72	4282.89	7339.85	8727.71	5487	5768.68	6419.77	12590.1	4667.56
MYG1	7579.35	11912.2	12934.1	14253.7	15811.3	15224	19276.8	22980.5	21989.4	21500.1	16103.1	19955.3
FNTB	1772.47	1717.39	1747.08	1648.64	2724.97	2940.18	1115.19	1233.13	1678.47	1926.02	2128.8	2213.37
TRAPPC4	1531.03	1687.52	1860.68	2393.16	2571.92	2128.13	2737.57	2247.38	3254.04	2382.85	2223.27	1545.44
PANK4	7369.74	10710.4	9997.94	13138.9	14324.1	11746.9	6298.75	6016.86	5007.51	7676.54	1466.73	8321.9
NOL11	2693.56	3258.85	3371.19	4119.65	4211.19	4685.85	4397.16	4692.59	3608.86	4436.8	4132.27	4902.92
MYO5B	575.452	649.349	929.167	886.131	1009.42	1110.23	1767.94	1146.92	1268.53	1498.25	173.297	1463.79
EOGT	1538.6	1502.52	1670.19	2338.54	2014.02	2220.95	1308.3	770.524	827.93	1353.78	901.511	752.625
CCPG1	2349.36	844.692	1054.7	3028.43	1602.68	1295.41	1577.99	987.314	1587.6	1675.11	535	804.829
ZNF280D	314.54	246.707	310.026	329.502	412.467	472.857	201.498	214.866	257.112	154.711	315.761	128.509
LYPLA2	4274.53	4810.91	1204.77	2732.48	6347.76	5258.66	3383.22	4441.9	3984.86	5413.14	5634.7	4827.71
GRIA3	256.51	0	867.534	632.228	347.945	585.773	705.404	597.462	743.427	818.762	583.597	558.23
GRIA2	256.51	0	867.534	632.228	347.945	585.773	705.404	597.462	743.427	818.762	583.597	558.23
GRIA1	256.51	0	867.534	632.228	347.945	585.773	705.404	597.462	743.427	818.762	583.597	558.23
SUPT7L	639.857	413.885	509.004	618.161	788.698	769.585	663.095	696.051	640.409	495.409	565.714	226.392
FAM118B	334.291	160.684	636.122	682.747	673.974	218.477	583.147	574.523	654.328	794.484	372.305	698.666
TSEN54	598.446	557.849	394.085	633.377	751.294	773.834	586.137	620.456	549.759	539.439	542.009	46.0914
CLU	1434.68	2084.7	1576.03	2823.59	598.103	3672.1	4475.44	780.523	1350.09	422.92	717.615	1203.05
STX4	2065.07	2230.84	3415.05	4017.93	3724.02	2992.44	3250.44	3143.7	3059.9	4864.51	3441.23	5419.61
GIPC3	57.0216	641.413	903.758	463.987	927.417	838.838	1838.09	1711.01	1030.86	1033.89	2630.46	821.926
NDUFA4	7814.18	6051.71	7440.09	9572.19	9822.25	10251.8	6023.1	6498.73	6670.73	6429.2	5763.45	6186.04
RPL38	60001.7	45028.6	53476.4	61205.3	78256.3	81037.3	88785.3	90883.8	91515.2	85368.3	86161.8	75740.2
FAM98C	53.1499	207.287	379.256	436.601	362.77	90.3064	509.541	529.289	731.163	707.573	238.256	588.055
B4GALT5	4618.54	2233.01	2823.11	4533.93	4410.49	4510.04	3869.9	3620.31	3257.21	2753.05	1952.12	3054.37
USP36	666.966	752.299	408.968	988.652	909.576	642.924	961.071	843.06	693.744	899.519	760.185	975.035
ATP6V1E1	4968.81	3512	5648.15	7414.71	5479.79	6731.27	4013.72	3003.11	2096.56	5507.31	4125.35	2894.05
MOCS3	2292.31	1370.54	1750.74	2643.08	2444.29	2430.53	772.48	2281.06	633.028	905.699	1603.92	1654.3
SOGA1	1343.26	1712.7	1178.27	1473.23	2097.74	2309.11	1229.92	1591.52	1664.84	1845.73	3133.2	1476.38
AKAP10	1175.61	1061.63	1408.47	1927.1	1296.79	1834.58	1007.83	1347.98	2065.38	1324.35	2090.43	993.746
SPAG1	1460	1205.84	1199.7	1721.28	1690.89	1951.08	2125.93	1526.48	1895.73	875.619	1182.04	1146.73
FARP1	740.716	772.218	1139.67	2106.92	1096.25	476.173	1029.67	288.73	589.042	2668.6	445.037	1108.85
STARD3	488.013	240.089	205.351	465.475	434.335	394.606	134.598	150.113	96.3877	160.417	0	153.142
DHRS4L1	188.109	122.147	129.559	244.225	276.726	88.7397	208.137	185.555	122.26	216.574	114.85	248.55
TMBIM6	121.206	0	157.05	124.521	112.326	148.877	324.213	143.505	417.913	241.309	575.487	215.56
SRSF4	1468	2283.62	1857.12	2678.96	2094.39	2997.71	2872	1281.85	1158.55	1442.84	2147.46	1255.41
XAB2	12571.9	985.905	13434	10980.5	9733.55	16671.5	22649.9	3871.58	1786.48	19987.1	31114.1	3432.67
HSP90AA4P	180.658	202.056	180.022	247.215	267.325	264.709	119.584	147.307	481.142	113.998	660.543	220.067
OSBPL10	180.948	106.021	174.241	188.534	216.71	233.031	742.12	631.766	605.329	624.229	450.834	472.74
CAMSAP1	721.756	361.856	877.796	1218.73	727.404	766.821	380.583	425.31	447.163	268.032	481.536	391.356
ZNF830	928.388	463.347	544.769	869.29	856.985	951.626	391.199	463.309	514.088	671.747	250.339	4792.68
RFC2	5932.94	6156.17	4388.89	6959.93	8266.42	7547.93	10469.2	10588.5	11305.7	12336.5	7162.36	11639.3
SELENOK	315.585	535.569	461.99	572.6	530.848	710.168	465.61	1054.99	1019.85	915.824	967.022	756.177
TRIM38	3879.89	1603.08	4123.05	4517.75	4361.44	4383.91	1167.01	844.609	1127.9	1048.33	3304.94	875.487
CDC23	2290.89	2083.01	1328.74	2209.29	2632.48	3029.99	2440.63	3493.54	3672.96	3716.41	1908.23	3510.99
RIOX2	3270.53	3804.15	3684.54	5246.56	4991.75	4611.65	5539.13	3156.3	4797.47	6664.56	3137.68	3850.69
METTL1	2538.77	676.353	2758.7	3255.26	2447.34	2540.89	3182.07	3748.89	3542.66	2543.33	2987.04	2769.14
ORC5	456.615	7285.69	5492.7	5717.98	6110.36	6420.41	4984.5	4650.67	5727.61	4691.78	1189.39	5269.97
GGCX	1560.54	2392.67	2437.7	3513.28	2853.2	2443.27	2423.61	2289.03	1670.83	2645.27	2048.68	2669.78
MRPS16	863.701	989.988	1255.09	1097.49	1461.08	1726.32	758.685	318.65	387.237	328.144	583.061	480.527
PIR	5403.46	1777.84	5953.9	6465.92	7358.27	4276.65	3974.11	5460.66	5033.48	5641.59	6425.79	6091.86
TRAPPC8	1275.13	1455.61	1616.82	1440.09	2543.27	2007.11	1065.37	1670.68	1445.89	1345.85	1486.9	1648.64
GATAD2B	3495.1	2916.46	3950.02	5280.33	5130.04	3860.85	5231.67	4859.62	4523.9	6408.37	1146.98	4455.72
EIF4E	12742.1	14494.2	13510.4	18901.5	19965	17220.5	15954.9	15198.8	14854.9	16260.4	10978.8	18598.2
WDFY3	202.585	232.172	118.978	304.841	120.874	336.192	397.698	419.943	472.927	348.578	2719.69	301.071
RBM7	1517.92	2041.35	2180.88	2548.06	2734.91	2614.03	3835.75	4763.31	4388.5	4576.42	2205.03	4443.63
GTF2B	814.416	329.252	495.832	729.813	724.307	800.309	474.661	454.762	461.213	509.296	574.094	621.156
SAP18	1629.06	2585.11	2531.4	3263.63	2405.84	3605.95	3877.09	3299.37	3827.22	3454.63	9817.11	3081.45
PARP10	2294.85	52.1051	2420.1	2380.08	2137.48	2035.33	952.498	723.278	173.886	260.265	382.871	628.371
HLA-B	65.6233	182.029	21984.6	17001.6	7495.48	6061.78	1014.78	901.149	1051.79	367.777	170.563	279.576
DSCC1	341.573	327.283	424.207	602.465	530.743	369.091	1266.71	1520.75	1243.84	1248.78	754.001	1107.47
IQGAP3	7190.4	4908.62	2748.77	5763.17	5613.91	9029.07	7596.49	8991.65	6538.79	5516.83	11577.7	5833.1
DYNLL2	152.351	0	187.725	81.7396	188.123	197.364	169.364	137.684	110.156	192.742	0	178.465
DYNLL1	152.351	0	187.725	81.7396	188.123	197.364	169.364	137.684	110.156	192.742	0	178.465
MTHFD1L	9007.5	19883.8	20008.9	24927	24266.7	17959.2	22030.8	21926.4	5071.62	22508.3	17011.6	20740.3
RAB3GAP2	12387.6	16503.2	12116.6	24946.3	6166.96	25194.4	24522.8	4128.66	4794.26	6196.3	23691.5	4891.43
RP9	414.476	374.043	657.563	828.911	678.284	477.784	286.102	1075.38	551.793	578.383	596.188	1706.99
USP28	4637.68	459.373	446.309	438.729	3439.76	3728.76	5824.69	777.763	217.267	5274.68	679.206	5759.9
HTT	1180.27	1083.09	1097.91	1241.99	1702.86	1666.97	2324.48	1854.72	2410.01	2229.54	1761.6	2053.87
ZNHIT2	353.006	538.785	735.939	759.63	714.754	758.769	408.508	399.987	622.876	390.952	170.981	207.586
NELFCD	2862.89	3449.38	3569.45	3453.84	3330.64	6769.21	2798.36	3617.72	4744.66	5884.48	4088.87	6117.09
AURKAIP1	1596.2	1245.26	1166.31	1946.06	2015.4	1533.4	2564.53	2669.71	1589.74	1952.46	1102.1	1419.3
BCL7C	2029.75	1095.14	4051.14	4141.57	4148.37	1548.51	2146.57	6188.81	2150.42	2943.64	1017.77	3107.9
DPAGT1	523.869	544.93	246.895	604.687	632.699	566.433	179.102	781.82	848.113	845.361	567.545	503.127
HDAC4	66.9779	53.4584	51.9664	80.8234	94.1616	61.3047	77.5446	85.3388	83.7718	81.3744	0	56.6876
HPSE	2794.84	4048.01	2151.93	3577.2	3610.13	5136.21	1476.55	4719.99	4035.61	5038.68	2396.17	2004.78
NDUFAB1	1163.22	1100.31	1126.99	1304.36	1799.52	1541.21	903.291	1342.64	231.163	1851.8	225.658	1019.62
KDM4B	61.5562	64.0675	52.2726	101.095	55.7529	86.8611	79.0524	115.18	118.707	73.604	0	97.4156
KAT7	552.257	1089.9	886.205	1304.54	1139.37	1017.88	1823.18	1413.9	1222.27	515.123	1046.37	1124.97
TMX2	3023.71	2679.49	3387.77	4256.06	3602.05	4587.6	3276.83	3862.98	3571.08	4186.32	5910.19	4112.79
PSME2	26669.8	14492.8	24666.5	30804.1	30597	28715.8	26606.7	28796.2	34058.8	32541.1	42371.5	34037.5
MACF1	143132	145062	140670	202561	195377	189052	131980	232969	221249	191826	235285	201949
ZFYVE1	3205.33	2145.82	2175.84	5801.1	2666.86	1828.89	2742.72	2050.15	803.943	1263.09	2962.96	4126.24
CDCA5	725.749	695.062	1029.09	1013.81	1467.57	868.595	2307.93	2315.65	2323.75	2607.1	1223.11	1955.66
AGPAT1	1641.42	446.608	112.595	490.422	1407.66	1111	2154.08	1711.12	895.165	110.131	6413.21	943.108
CFAP36	389.88	397.434	244.291	243.116	627.043	540.086	426.438	334.167	352.02	222.991	362.803	600.923
MIGA1	480.754	242.998	152.705	337.721	143.393	716.765	157.697	230.039	604.43	283.475	2251.13	217.044
PRPF19	26393	30043.8	15098.4	32083.1	31252.5	34429.2	36467.9	41189.5	36023.1	40758.1	26777.1	37200.4
LAMB2	5473.35	3798.02	4721.14	7569.44	4484.17	7068.48	2677.65	2215.38	2845.04	3091.39	1572.38	3557.78
ACVR1C	486.739	483.275	464.274	182.837	1330.56	444.762	389.049	405.282	356.63	403.138	1203.57	596.912
ACVR1B	486.739	483.275	464.274	182.837	1330.56	444.762	389.049	405.282	356.63	403.138	1203.57	596.912
NSUN5	447.863	635.251	784.652	1050.26	623.541	876.107	1812.32	1585.53	1307.27	1697.46	2086.46	2090.94
TRIM32	3922.48	3334.17	6852.11	4584.44	3784.08	10882.4	2633.12	2739.43	8848.1	2417.13	3199.57	1443.06
GRPEL1	13057.2	12824.4	13655.1	32249.9	11001.1	10678.6	16119.1	15819.7	13318.5	17249.6	8262.98	17201.9
RMC1	733.928	670.3	889.674	1151.87	913.466	1062.19	672.557	783.983	962.553	699.795	809.313	400.588
PDS5A	6835.86	5471.98	3948.21	5062.45	7811.17	9288.11	10328.4	9063.97	9416.12	9858.57	7092.75	9145.35
WDR44	3922.5	3544.92	4105.73	4511.06	5450.51	5813.37	8721	8186.99	8871.2	6445.74	5535.19	8330.24
RPL32	8610.89	6531.12	7497.91	10477.7	10349	10023.6	6056.56	8393.81	8818.2	8986.06	6399.23	10545.1
H2BC21	16660.2	18866.2	20874.3	24002.5	26685.1	26161.8	50036.4	55324.7	52987.8	51036.6	53226.3	55204
H2BC20P	16660.2	18866.2	20874.3	24002.5	26685.1	26161.8	50036.4	55324.7	52987.8	51036.6	53226.3	55204
H2BC19P	16660.2	18866.2	20874.3	24002.5	26685.1	26161.8	50036.4	55324.7	52987.8	51036.6	53226.3	55204
H2BU1	16660.2	18866.2	20874.3	24002.5	26685.1	26161.8	50036.4	55324.7	52987.8	51036.6	53226.3	55204
H2BC3	16660.2	18866.2	20874.3	24002.5	26685.1	26161.8	50036.4	55324.7	52987.8	51036.6	53226.3	55204
H2BC11	16660.2	18866.2	20874.3	24002.5	26685.1	26161.8	50036.4	55324.7	52987.8	51036.6	53226.3	55204
H2BC17	16660.2	18866.2	20874.3	24002.5	26685.1	26161.8	50036.4	55324.7	52987.8	51036.6	53226.3	55204
TMEM30A	2072.62	2538.68	3150.28	3866.66	3554.39	3152.85	2837.17	2819.53	2747.43	3127.99	2597.17	2566.55
TSPYL2	700.017	1870.58	489.489	1678.65	1003.57	1485.84	318.79	828.423	593.013	314.653	462.665	447.309
TRMT13	692.811	358.791	456.942	896.011	592.405	566.168	255.701	368.337	219.335	484.332	0	661.038
SLC38A10	681.257	731.951	481.615	1152.89	939.488	488.123	3986.56	4012.67	150.506	302.417	186.519	3816.39
PTRH1	318.5	568.371	473.39	724.99	551.478	575.898	7453.55	7563.31	5618.42	5696.11	6234.78	6196.43
IPO8	3658.54	3692.44	4080.54	4690.64	5004.01	5869.96	4380.24	3285.16	3297.09	4042.41	1990.79	3584.19
CDC40	947.4	956.356	1442.21	1218.78	988.832	2347.77	1803.27	997.381	1571.13	1542.63	1986.5	595.947
LAMTOR4	3264.2	2456.71	4378.3	4915.62	3830.59	5002.65	6647.89	2108.82	1835.46	1933.89	870.399	4371.78
NAP1L1	33947.8	42661.7	43876.9	34594.4	60271.7	69066.4	114837	126580	125252	115638	119686	128031
TPP1	966.737	1365.3	1270.92	1530.87	1685.84	1684.13	6795.54	6265.7	7061.56	11847.2	5254.94	8001.51
UROD	6619.21	7531.61	5709.6	8870.4	9381.44	8760.12	7216.77	8690.57	7019.47	6329.23	6123.02	5021.03
BABAM1	7858.74	6708.2	4057.78	10004.7	7749.21	7576.52	1276.92	13208.5	10819.6	1795.06	1421.33	12551.1
DNAH6	1463.14	1189.41	1263.72	990.843	1707.25	2627.09	2546.64	2362.84	2950.9	2741.51	1101.21	1214.84
ARPC4	16847.1	16299.9	21230.9	24403	21989.2	27537.4	30513.9	33649.3	42449.9	43793.9	27664.3	43434.6
LTV1	4784.68	4961.64	4886.04	5758.17	5825.92	8300.35	7182.51	5786.27	5028.59	6396.99	13843.8	4184.9
CNDP2	4638.89	5639.18	7099.87	7703.46	7493.01	8409.77	25242.7	27182.4	24709.5	31086.6	22751	27412.8
TRAM2	1598.84	2304.82	4978.57	4995.45	4213.8	2853.16	5123.07	7681.34	5087.27	5765.07	4220.95	7846.49
AMOTL2	2093.91	1533.17	2723.73	2623.24	2480.85	3519.08	1792.74	2370.26	2758.66	1661.14	1479.85	921.955
GALNT14	697.678	1425.91	1463.25	1764.12	1407.13	1698.78	544.24	925.774	1328.87	1035.77	471.154	506.711
EIF4E2	2353.47	2053.39	2532.56	2124.28	3817.19	3479.86	4006.91	3512.55	3103.79	3288.64	2150.17	4198.09
KDELR1	2097.3	2320.44	2352.74	2306.32	3283.24	3600.77	4231.78	4586.59	4054.82	3615	5336.11	3218.73
FAM91A1	22074.6	17299.6	18425	27097.4	26322.1	25029.1	19521.6	16691.3	23337	8884.41	14708.9	17314.5
ORMDL1	388.778	258.727	65.4479	142.699	491.024	333.881	252.286	231.031	238.573	181.087	234.723	189.237
SYT11	531.678	658.147	601.884	716.747	959.242	755.076	747.204	556.123	431.192	117.528	686.994	20.8109
RMI1	129.154	183.3	175.385	265.601	150.58	245.599	259.402	315.372	256.492	231.401	231.159	224.884
XRCC1	3799.55	4271.17	2412.19	4635.37	5316.49	4267.84	4182.55	3022.26	4481.95	2923.57	1822.53	3583.7
MYH4	229.299	1507.64	1447.17	1091.83	1843.31	1383.07	1208.43	1243.57	97047.6	124.012	283978	97629.4
PPIC	11169.4	6115.96	10108.1	10895.2	12951.1	13288	678.733	831.284	1166.29	471.016	8596.51	894.66
ATG2A	1731.02	3715.59	4108.57	4633	4165.59	4150.25	4836.33	4569.52	3719.85	2335.37	2688.81	4114.18
BCAS2	4236.58	5144.75	4211.15	8117.11	4620.95	5681.05	3996.83	4081.06	7259.26	4587.63	11012.3	4128.81
IWS1	2029.3	2956.75	2381.82	3667.98	3138.27	3172.57	3698.42	3982.28	3343.51	3938.14	3317.94	3854.61
NFKBIB	115.875	214.897	434.856	280.455	216.728	539.637	190.548	1675.36	336.302	399.91	261.737	1914.61
PTPN23	3959.95	3908.64	4147.95	5042.72	5643.03	5584.53	6572.48	6311.48	5558.39	5467.48	4464.24	4664.88
SRSF6	5403.49	6769.67	6138.38	8094.83	8272	8424.43	12351	12196	12187.8	12359.6	9920.08	12227
MRPS7	8602.31	10930.2	12194.1	13728.3	14381.6	14826	15975.8	11241.5	14105.9	14052.2	10801.7	13772.4
CNOT9	631.253	1424.15	1122.48	1490.49	1325.42	1482.01	1522.68	1597.86	1577.75	1468.78	1417.8	2416.92
MRS2	186.625	134.697	158.112	139.757	257.063	251.559	149.875	321.61	265.492	263	173.679	284.085
ANP32B	5480.74	10098.4	9354.68	10640.5	11236.2	11828.1	6370.02	7278.16	6175.84	6556.86	7314.36	6465.74
SF3B5	18066	14292.4	17123	21891.8	23510.3	21419.5	15465.2	14512.1	28281.8	14150.7	8456.33	14495.2
MED16	1533.88	858.128	1015.38	1433.24	1657.44	1508.54	1823.99	1726.26	1744.28	1643.46	1198.26	1668.15
PKN1	2046.2	1536.98	2272.67	2745.26	2152.31	3005.12	4141.86	5153.53	5116.96	5785.18	5664.13	6629.17
GTF2E2	3125.91	2487.2	2452.4	3532.95	3491.3	3859.8	2383.78	2537.66	2361.4	2268.74	1512.88	2502.68
CCNL2	506.965	477.673	351.173	477.22	573.976	751.34	1787.21	224.504	775.927	215.827	213.937	18401.6
STT3A	17809.6	18902.8	23791.5	24389.6	28981.9	28258.6	19352.3	20322	20088.9	18655.9	19189.9	18707.1
MRPL54	1556.48	1564.69	2101.72	2234.72	2556.32	2251.95	583.224	523.35	380.17	407.588	137.842	823.452
COPG2	3326.49	2511.18	3616.69	3336.11	3711.24	5700.31	6423.44	6340.8	6352.95	6452.48	4422.73	6377.93
FAM168A	311.392	713.42	532.426	592.717	637.03	868.836	1552.45	1075.5	1108.31	1386.76	251.435	526.182
NR2F2	102.67	120.768	84.5332	117.022	116.145	181.855	63.8775	132.204	0	0	0	76.5517
CPPED1	11780.4	15981.2	15448.6	26086.2	3340.4	28790.3	7041.66	30531.1	5587.22	6461.21	60974.8	6400.18
MTMR6	2845.4	1878.56	1262.99	2020.98	2584.13	3460.09	2494.37	2323.77	1745.99	3237.33	2721.4	2592.45
P3H2	13487.1	12168.3	13759.6	16587.1	17422.5	19029	7112.35	15069.9	10441.1	14133.5	15686.1	13105.9
RPL24	17746.6	16860.7	20235.6	19834.9	26513.8	27415.3	40274.5	38582.9	44087.1	38224.2	30909.6	39115.1
ARMCX1	2695.66	1615.06	1753.1	2309.1	3256.8	2588.83	3594.59	3964.31	2531.14	1875.23	4248.38	2739.86
ALDH18A1	28424.1	28215.5	29247.4	43081.5	42828.9	29556.4	22844.6	22379.8	18697.7	21155.5	13870.4	20118.6
KLC4	1408.28	1479.31	1220	1941.76	1354.51	2225.15	2483.64	3277.49	2871.02	3876.71	2214.84	3508.25
PROCR	2911.73	2571.86	6335.47	5538.15	4878.56	5469.35	9420.81	9933.74	3241.7	5821.06	2345.17	1674.64
PSMD5	13499.9	12032.2	14001.5	24194.2	14506.6	14402.8	12681.7	11860.7	11622.1	13462.2	9764.22	8066.1
PPIA	63841.1	68906.2	87583.1	87630.3	94405.2	113853	145144	158516	165917	155857	198508	176597
RPP30	4085.11	4731.21	5215.94	5927.41	6388.47	6527.77	4378.51	3974.07	3794.6	3551.92	1778.3	2910.07
ZC3H15	1809	1992.59	2113.11	1444.91	3354.73	3135.17	3156.86	2444.73	3318.93	2897.43	2864.12	4638.96
FABP5	35837.3	44063.6	58089	60681.7	62019.7	62407.2	46247.6	46301.4	48560.8	46621.2	46100.2	37623.7
KRT10	34145.9	32181.8	30427.6	45389.7	42772.3	41625.8	37859	35337.8	35811.7	34569.6	29830.8	31693.7
MRPL48	2831.26	3891.21	3413.95	3677.9	4833.32	5082.87	4244.51	3751.79	3624.72	4472.53	2959.77	3887.4
NT5C3A	5674.14	1649.24	5723.55	5733.92	6070.34	5685.55	6336.64	7280.57	6061.36	6162.78	5031.74	6013.54
KIN	672.128	1005.97	871.03	1266.43	990.782	1158.94	1010.2	966.464	818.437	950.737	881.235	1332.34
ENO1	626886	723608	969102	1.02529e+06	931508	1.15142e+06	892866	884226	901700	792959	1.23717e+06	669586
TIMELESS	177.465	220.445	326.122	394.733	259.283	315.992	606.094	412.227	299.604	747.025	456.808	711.543
CC2D1A	7264.36	9331.31	6555.66	7467.46	7755.24	15789.6	21359.5	24380	47006.6	9642.71	76794	8441.18
CDC7	99.4953	103.942	115.649	166.408	101.122	159.889	200.84	151.222	215.484	213.783	127.13	336.695
MRPL19	4427.12	3683.22	4751.32	5110.35	6166.15	5950.34	4466.3	4758.48	4441.87	3799.64	3927.14	4888.19
ADGRL3	1484.87	234.725	1243.83	1663.7	1029.71	1273.13	770.76	83.9928	938.548	557.3	318.998	2725.59
ACAA1	4565.5	3697.59	4502	5918.39	5903.27	5260.98	5123.68	4920.56	4533.28	5992.51	3501.53	6234.24
WDR75	5355.28	4505.51	4088.16	6006.77	5415.1	7241.56	5624.8	5969.74	5067.53	5938.65	4060.16	7360.75
DSP	7466.95	12462.6	11346.4	9779.2	16106.8	15911.4	9244.72	21975.4	19828.6	21429.3	5862.85	17520.5
PBK	7399.87	7449.54	13475.3	12434.1	11104.5	14304.2	7572.52	11157.8	4641.42	11467.4	2141.01	8417.93
PUS3	352.38	258.666	488.605	580.454	507.55	380.639	817.17	810.729	507.859	457.125	386.925	571.562
ACACB	1339.32	2758.82	2465.28	2955.11	2127.58	3677.4	2645.65	1963.1	4512.05	3317.92	2128.12	3768.86
SMNDC1	1995.76	1732.19	1525.44	2497.85	2297.12	2215.09	3337.29	2586.47	3950.3	3160.23	3678.65	3983.98
EP400	797.595	7415.47	12826.6	7990.49	8961.04	11102.2	14602.8	16123.2	20420.9	11041.8	31858.1	6222.64
MYO18A	24584.9	6540.22	6438.88	10500.5	21208.7	18366.4	16035.1	17534.5	2464.05	2419.63	10169.5	1810.14
MMP1	1351.75	789.053	8223.92	2354.13	10273.4	1189.01	2865.39	1930.47	2728.4	1582.77	1484.2	1351.02
PTBP3	3782.67	3138.72	3760.69	5210.33	6384.64	2642.38	1496.5	1910.11	3742.83	2116.29	2362.85	3179.75
MRGBP	624.394	517.962	695.971	505.185	918.612	1025.98	371.754	1541.52	789.054	1005.88	480.164	886.678
NUP42	388.231	537.431	671.787	656.894	444.363	1027.36	751.61	309.439	760.12	719.87	302.981	477.516
PPP1R8	4435.4	5300.86	5720.39	6161.2	7106.78	7323.61	3006.98	3124.28	2814.61	3541.56	1315.76	2165.8
CRYBG3	12355.4	9442.37	14684.3	15268.9	16855	16475.5	22686.6	23993	22955.3	20916.3	32897.5	18547
NUMA1	9207.9	10202	9567.99	10372.1	18364.1	9858.17	16175.9	16709.1	14603.9	21545	9367.79	14620.8
RASSF7	603.3	177.983	452.004	579.85	565.708	496.679	457.813	442.035	403.308	573.421	5074.88	708.883
CAMK4	1080.33	1466.7	1862.43	1770.29	2037.49	2063.37	1358.95	766.676	731.466	973.838	966.704	746.921
CHD4	13982.3	10501.9	9886.85	16502.5	15565.6	13696.1	14260.8	11979.9	9530.83	13355.9	12649.9	16102.5
DDX1	13256.4	13707.7	21645.6	20726.1	21563.6	22418.7	34895.1	33654.5	32444.9	33876.6	21798.4	19506.3
FAM83D	3571.8	3747.76	1299.01	4047.93	4122.37	3301.76	4041.02	2373.25	3904.64	2283.55	1817.05	3576.73
NOL8	1222.59	1323.01	817.571	957.209	1552.17	1963.01	3744.09	4088.3	4056.06	3826.96	3766.71	3754.87
RPL14	16977.1	19578.3	20890.3	26209.9	24598.8	25578.1	31962.4	36981.6	33592.4	29977.8	48815.3	27434.5
CDK18	245.544	160.327	205.899	343.546	261.598	208.327	179.137	618.744	253.278	559.552	288.815	316.754
BDH1	1422.73	1137.34	1419.54	1409.3	1952.5	1929.77	1169.33	2501.97	1555.09	2523.84	1823.19	1489.06
EGLN3	0	268.636	313.577	324.899	321.647	127.493	196.453	94.3887	225.423	144.251	0	153.713
MTPAP	2736.15	2678.95	4110.35	4593.19	3898.32	4171.77	3343.98	2568.91	2043.05	3302.45	3745.97	3205.02
ERCC6L	10051.4	7867.9	10378.2	11369.2	14827.9	11419.8	12357.2	5893.74	5362.22	9883.2	13240.3	14213.8
AP2A1	11408.1	11132.3	18972.7	16416.3	22574.5	16190.7	12333.9	13083.7	12956.8	12210.7	9780.78	12366.6
RNF146	140.798	58.8922	118.149	107.824	173.292	141.321	328.325	287.032	108.119	223.543	157.2	107.264
CGAS	2204.67	1685.21	2273.11	2203.3	2482.6	3500.7	12537.5	9123.06	9255.5	11629.4	7156.64	10510.2
FAHD2A	5407.12	5641.85	6757.18	7722.71	8144.45	7781.93	4997.36	5153.1	4678.68	4807.49	3233.23	5408.69
CDCA7L	174.155	561.186	711.809	302.175	734.606	885.169	465.507	453.292	417.163	419.622	0	105.138
KIAA1671	11236.4	7985.95	2268.8	3741.7	2654.41	22133.5	20780.1	3409.77	26106.5	24245.8	24404.3	1394.21
ZNF574	443.842	465.177	768.262	884.698	1023.26	318.494	227.733	236.235	653.995	374.049	176.192	138.888
HDHD5	2342.06	2413.49	2510.96	2833.12	4404.34	2403.99	3062.05	2967.78	3164.75	3895.1	3101.24	4153.31
CCDC50	10705.1	4038.34	13847.6	17852.6	16915.5	3145.49	2403.26	8892.18	8386.83	2380.53	1991.86	4761.09
SUMF1	2013.66	2576.21	2595.07	3381.62	2971.21	3173.86	909.149	999.577	1220.75	1027.27	848.497	1079.81
PPME1	4330.27	4507.65	5122.93	5513.66	6350.48	6645.86	8507.32	9656.39	9487.14	10983.4	8723.78	11603.2
MTMR7	345.431	232.253	333.785	366.367	416.571	425.335	268.211	318.528	193.849	207.497	276.659	160.939
PHC3	2237.29	159.875	89.3404	2846.77	294.002	154.495	152.864	127.114	157.58	163.991	153.093	71.0128
UBL3	2181.81	2824.82	1597.56	2104.98	3384.51	3261.7	437.584	828.506	358.091	1884.03	490.835	1802.61
FAM83G	746.073	551.434	669.439	990.605	761.145	854.413	1137.14	1112.32	1199.29	1025.52	1361.15	3162.75
POLR1E	1063.03	1206.48	1600.39	1648.48	1637.93	1837.66	2077.21	1386.75	1335.94	1710.38	1674.6	1434.8
SNX16	2333.85	3058.55	4072.62	4245.26	4338.37	3947.1	5146.62	5278.55	4725.59	4980.29	2550.59	5226.19
LENG1	644.418	267.883	410.761	472.054	541.512	737.661	1181.26	999.687	1471.03	1090.6	833.893	423.328
ITGA3	21839	17634.4	23270.3	24671.8	27801.9	30511	51922.2	55943.1	53186	56200.5	42566.5	61092.5
TRIP6	15133.1	12824.3	12278.8	18886	16426	17895.8	11018.4	12412.2	12462.9	16255.9	3909.98	13995.8
NDUFA3	1611.57	1704.77	1819.2	925.136	2536.64	3328.85	3770.32	5156.29	3254.34	4299.67	4018.72	3675.87
YTHDC1	832.88	995.942	759.41	1118.15	1157.14	1146.21	1150.6	1278.07	1309.02	1639.36	854.072	1746.68
SIRT1	3569.09	1441.1	2306.58	2275.47	2086.95	5309.57	1600.45	1650.93	1719.21	2322.14	1509.76	1265.24
CNOT8	177.976	82.07	152.844	220.964	89.3062	235.493	424.105	393.958	570.362	443.765	659.288	334.228
HMG20B	133.233	179.108	177.803	247.896	206.463	193.453	368.797	273.616	274.295	284.214	127.436	129.148
RBM33	863.399	1146.53	1505.4	1538.5	1543.34	1563.17	829.146	1175.32	1019.38	1409.97	1762.23	1025.48
RPL21	45214.3	42807.2	50926	75783.5	55632.8	52069.9	57480.5	57750.2	63711.9	70050.8	49082	51340.2
TRAPPC2	1100.03	1193.37	1373.23	2695.26	567.752	1578.45	820.489	977.693	387.138	820.624	825.654	1075.73
TRAPPC2B	1100.03	1193.37	1373.23	2695.26	567.752	1578.45	820.489	977.693	387.138	820.624	825.654	1075.73
TSN	11538.5	17162	18726.2	22686.1	20542.7	19385.5	20015.2	20757.2	15710.4	24206	19826.5	16929.2
SRSF11	4133.01	8657.31	8709.32	9745.08	8781.3	9851.23	7577.68	6669.58	8423.14	6402.04	8512.3	6177.19
JUNB	1422.47	1106.77	891.134	1187.02	1699.55	1627.67	1301.93	858.014	1414.85	1279.8	729.518	1263.56
SLC25A18	1072.11	454.586	2053.61	1925.03	1149.23	1650.68	3358.97	4134.68	3588.72	3486.18	2545.63	1651.55
EIF2AK2	6378.96	6631.85	3389.53	4865.01	9641.89	7133.31	17873.9	21348.6	8256.58	18125.1	14027.7	17769
TRAPPC13	204.895	289.58	206.485	204.017	358.303	362.561	207.181	233.167	403.819	229.083	1950.19	363.775
BRD2	2340.61	1066.01	4744.48	3401.27	1284.42	6058.24	4725.12	3188.63	4522.14	3433.18	1625.57	3656.07
C20orf27	3958.07	3265.09	3960.15	4852.24	4905.3	4982.03	6833.25	6107.37	5872.99	7526.37	4759.24	7835.14
WIPI2	126.592	192.372	10424.3	358.615	3154.1	10645.2	343.376	210.637	325.619	246.367	139.321	222.317
CAB39	2857.66	6453.51	5902.98	7251.62	6539.85	6253.63	11439.5	11485.1	10768.3	11085.5	11739.7	10226.1
AK4	4808.22	4605.2	5974.42	6604.17	6471.02	7198.6	8252.12	7150.96	7120.56	7178.86	4575.6	6443.41
LSM14A	1569.24	2144.85	2240.52	2465.89	2209.15	3170.01	3542.67	3655.13	3728.59	4228.35	2678.93	4552.59
TTL	1448.95	1434.56	1809.58	1861.37	1937.47	2381.76	2423.42	3388.2	2301.84	3257.86	2095.93	3366.88
MRC2	1308.28	1136.36	1581.8	1946.7	1847.9	1507.85	1300.41	2590.68	969.196	1187.14	1280.94	475.963
NSMCE3	188.872	73.0931	240.772	207.461	291.986	162.52	643.121	298.406	367.032	171.466	354.283	421.119
ACBD4	562.647	681.273	532.13	737.038	752.498	848.926	1510.68	1738.45	1538.47	1781.21	548.594	1886.94
MKLN1	687.802	368.897	879.609	1004.52	886.15	658.077	823.945	764.212	956.245	1057.05	853.53	838.223
TRIM24	428.55	220.561	167.001	265.127	393.02	416.089	718.694	491.399	508.576	404.609	400.954	63.1635
ALDH7A1	18697.5	17977.7	18822.8	19511.4	28774.4	24749.1	27947	27150.7	34176.4	29650.5	23745.1	39691.1
NEDD8	4889.11	8257.97	6771.16	13058	6922.1	6225.19	4349.19	3488.84	3991.98	4586.4	3710.77	4739.59
BICD1	62.9859	213.74	234.124	202.255	240.993	228.783	20251.9	19311.2	450.031	6235.86	18525.4	1692.07
SPRYD7	1866.17	2809.68	2193.33	3315.13	2610.82	3108.62	2761.77	2900.16	2506.52	2795.64	1931.62	2105.2
RIOK3	430.121	414.222	393.675	530.426	565.051	532.041	842.208	514.314	634.428	674.176	208.897	707.261
NRBF2	2330.68	116.671	4360.44	2644.13	3383.75	2921.51	785.639	1772.78	2286.84	2248.13	4174.99	3467.55
KIFC3	6742.42	10482.3	2142.35	12837	6456.41	6165.04	9960.54	8988.49	3615.35	3318.23	9925.39	1611.25
CDC16	3343.24	3345.8	1904.54	3462.82	3840.83	3989.26	2345.27	4250.26	2607.72	3443.24	5450.34	3733.17
TOMM5	1294.52	1831.77	1731.13	2359.89	2177.83	1845.21	2515.17	2207.11	2031.32	2266.28	1062.26	1467.29
KNL1	7804.6	8554.34	6822.24	10489	6603.84	13362.7	2032.5	3169.01	3001.99	2323.14	2512.11	3099.41
MBNL2	671.411	861.978	785.713	1081.97	1230.14	733.543	1034.43	767.116	609.773	879.708	663.379	1509.7
UTP3	1150.78	1936.05	1500.7	1667.67	1865.03	2491.74	1429.67	2781.94	3222.17	3682.15	1080.34	3503.94
ABCC4	1042.33	1071.84	1612.17	1625.39	1568.3	1699.73	1017.35	972.131	1030.85	1181.38	1244.53	1317.21
USE1	1905.26	971.026	1661.67	1455.13	2348.12	2155.23	1367.58	1173.39	954.999	1150.19	897.987	935.524
EMC3	4326.91	4071.42	3878.38	5485.66	5699.96	4931.73	4435.25	3431.77	4246.63	5059.44	3202.35	3932.49
FBXO2	4202.26	4635.88	5043.19	5354.1	6434.54	6432.89	601.575	922.164	1038.08	1532.63	3531.48	1339.09
SLFN11	816.218	1092.91	1141.7	1042.91	1517.94	1443.66	291.992	332.225	490.564	565.462	429.138	312.598
CTNNBL1	1416.87	1173.47	1292.51	1612.69	1755.89	1726.16	1889.35	2785.04	2663.13	2486.49	2008.42	2428
COMMD8	1960.26	1725.82	2191.71	2228.49	3627.02	1856.49	3610.46	3896.93	3567.05	3800.54	3144.62	2600.81
PARP12	646.148	609.076	688.412	745.976	1121.72	681.8	843.653	992.449	1022.42	1239.87	599.592	1059.26
PKN3	211.657	1255.66	193.138	1204.86	202.196	770.58	199.399	309.646	330.522	282.273	0	177.786
OPN1SW	291.333	235.705	256.895	509.932	154.086	363.93	1788.51	1513.63	1648.53	1145	1282.1	1451.39
TUBB2A	632.043	393.719	381.684	438.499	705.804	700.93	1531.97	2541.03	3099.76	1320.4	6375.5	1176.33
C6orf163	0	881.847	498.158	579.381	607.269	622.07	0	273.197	306.411	313.527	592.727	309.867
RRP1	3458.85	6412.15	6216.81	7136.15	7039.93	6903.39	4522.31	4489.13	4082.48	4678.05	4305.06	3624.26
NFS1	6176.54	6051.78	15044.6	14308	5715.87	15710.2	7085.06	6813.6	6654.21	3531.21	3853.43	3239.32
ESF1	1906.16	4110.01	3906.84	4425.59	4228.8	4346.21	7804.78	6312.01	7176.87	2602.84	4005.1	2651.57
NFKB1	1057.44	1157.28	1642.31	1967.66	1803.76	1281.54	2557.19	4309.25	2854.47	4870.64	3906.27	1806.09
MPDU1	2441.53	2856.26	2247.49	3312.6	3384.57	3184.71	2527.49	3504.77	2350.25	2948.54	2219.67	2811.7
DYNC2I1	324.085	218.944	185.434	384.681	301.643	267.707	258.702	280.006	174.908	252.35	0	143.454
PPP1R10	1407.61	2425.78	3232.81	3904.96	1329.08	4019.48	4828.34	4196.13	2753.56	4173.11	8030.9	3827.89
IFITM1	1505.85	1101.92	1101.71	762.026	452.436	3642.71	769.32	794.032	348.646	640.643	682.521	630.466
AP2M1	7161.04	7485.59	10271.2	11068.4	11284.3	10273.8	9796.02	9448.75	8165.6	7465.94	6021.83	8636.33
ZNF787	493.218	279.838	543.023	612.136	647.705	463.314	1217.19	1122.88	739.801	941.995	692.577	1036.13
MUC19	120.165	216.054	412.02	437.582	384.781	157.292	476.917	391.887	682.594	503.229	201.091	408.83
GPKOW	5212.41	5225.59	5023.04	6598.62	7103.81	6523.76	7011.62	8826.9	7594.56	7006.24	6339.43	8115.15
METAP1	5581.13	5316.9	6190.86	8096.36	7499.69	6759.23	5625.64	4028.6	5667.06	5183.38	2594.97	5401.8
QSER1	4183.34	626.731	939.91	1063.66	734.706	5723.07	3732.08	4027.19	3408.06	4019.72	2322.55	3470.55
PRKAR2A	17205.7	18364.2	14819.6	17418.5	25003.6	23478.3	27548.5	25983	24389.8	23272.2	16361.6	20185
LRRC57	675.422	526.503	510.507	1003.9	897.498	338.021	385.848	603.234	251.16	519.266	273.216	394.131
CNNM4	190.718	145.656	61.9461	292.411	78.8576	149.494	98.2331	96.8575	115.935	63.9562	0	91.9576
CASP4	1328.46	1626.35	764.163	2139.99	1184.49	1536.29	2612.22	1329.87	3036.66	2136.93	1787.71	2639.24
POLR3A	507.534	659.679	1496.05	973.356	1011.9	1494.55	299.488	1069.72	383.789	950.561	560.527	901.71
SFN	2413.84	2775.97	1319.68	3536.41	2280.23	2688.3	40191.7	41566.1	40369.2	43130.9	34878	45259.9
PPP1R9B	9673.75	10149.6	12591.2	14903.9	11439	16004.4	39759.5	27532.5	16966.4	18890.5	4884.56	15424
C18orf25	1590.73	468.862	361.065	911.991	1084	1166.42	816.647	1026.51	882.079	1369.56	789.041	958.102
CC2D1B	2511.71	11950	12720.5	11881.7	12058	11569.9	14992.9	14014.4	14203.9	14641.6	11241.8	15058.1
TEX10	6147.08	4613.3	6623.79	8864.24	8253.63	5588.6	4924.44	5024.66	3371.23	3594.14	5273.52	3683
PSMD8	11046.4	8461.51	12124.5	13257.7	13932.8	14124.5	11566.1	12819.2	13999	13549.5	6717.19	14014.3
VPS26C	1100.89	108.079	380.77	627.442	708.92	738.773	382.318	618.119	648.426	649.192	633.718	6128.85
G3BP1	38385.6	45429.1	45475.7	55782.3	53801.8	59121.4	50598.5	51690.4	47646.7	61480	43849	71768.5
ITPA	14171.6	12088	15958.1	15981	19393.3	19703	14070.5	15197.5	16153	16913.5	10486.9	17274.1
SAFB	3668.23	4222.52	3215.36	5639.78	4257.37	4589.44	4459.87	4735.85	4674.95	6315.97	4986.72	6631.3
PEX6	207.572	139.229	98.045	256.828	199.118	124.055	163.442	117.61	265.238	199.963	155.858	107.754
COPG1	20831.1	14263.5	13222.8	22004	20515.8	20475.8	24481.8	22705.2	24483.6	28354.8	17928.5	26709.7
WDR47	2711.71	2365.29	3001.76	3351.07	3870.11	3311.11	2543.47	2078.38	2491.77	2299.7	2556.9	1561.56
ABCD1	507.654	0	427.842	542.395	247.86	429.192	230.028	169.8	184.096	355.236	176.576	386.533
KIF3C	988.385	662.065	524.119	942.56	986.525	905.211	588.215	1305.98	332.368	289672	690.78	314.717
ZNF318	128.579	642.047	224.146	193.913	648.066	454.56	592.187	1417.27	929.53	1033.5	752.858	377.291
TVP23C	518.343	538.811	421.403	593.228	744.158	589.593	918.176	622.15	1198.83	734.087	494.661	919.218
TVP23B	518.343	538.811	421.403	593.228	744.158	589.593	918.176	622.15	1198.83	734.087	494.661	919.218
NSUN5P2	240.145	309.169	445.692	675.564	241.218	379.441	1243.4	644.238	589.463	710.336	1343.44	960.27
ARHGAP12	1666.85	1409.55	1265.12	1632.15	2139.44	1884.09	2250.72	2409.1	1952.53	2361.87	2061.38	2066.8
RGL2	63.7194	54.103	77.9129	94.7918	97.2296	62.9539	207.927	121.304	57.4928	129.685	0	173.436
U2SURP	83441	10293.8	69584.2	62588.6	64900.5	85257.7	40264.2	41641.6	44415.7	43697.2	38251.5	37075.5
MRPL11	4353.68	4490.79	6919.68	7844.23	4943.32	7740.27	3559.35	4263.61	3297.92	3343.37	2683.99	3710.35
ATP5PO	18694.5	15429.8	19808.7	23572	25765.2	20893	19088.6	17354.2	19057.3	17749.5	17634.8	18423.2
RYBP	440.804	554.535	757.906	833.249	888.979	560.731	457.162	406.602	278.019	508.515	125.992	422.199
POLR2G	1209.3	1352.42	609.761	1034.4	885.092	2210.17	2001.54	1597.54	1943.91	2495.24	2169.4	694.854
XRCC4	2649.49	2136.67	1816.68	2183.73	2011.07	4399.05	4384.68	4299.07	4755.69	4033.43	7993.97	2535.15
TEX11	616.941	411.827	358.428	379.886	639.691	785.744	179.691	314.224	999.34	943.429	0	223.646
EMG1	3644.4	4441.14	9344.45	13539.3	5045.94	4098.3	6307.25	6128.9	6097.66	3286.64	2178.03	3395.66
CA13	300.44	2054.16	2291.59	2186.43	1991.54	1866.4	596.273	619.475	2219.15	502.226	1839.13	913.148
PRPSAP1	1908.11	2589.89	3025.49	2819.99	3519.84	3446.74	4808.61	4837.6	4779.65	3886.36	3533.4	2556.23
SLC25A19	196.99	313.316	372.956	309.185	351.731	487.913	165.748	323.698	255.492	315.783	1630.54	278.807
RPS10P5	1215.34	758.056	1430.75	937.68	1587.51	1902.31	2699.71	2470.92	2552.01	1602.67	1277.88	2017.42
CTDP1	909.891	1042.6	2738.71	814.795	2733.24	2552.68	4832.3	4661.57	4081.67	4559.27	4049.42	6501.1
CLN3	1179.27	847.874	683.402	1359.35	1145.28	1019.72	370.52	361.117	164.389	192.119	132.717	281.757
SAMM50	15272.7	9104.83	19083.9	16229.7	18251.9	22015.5	21191.4	20564.1	20480	22916.4	16692.2	24464.2
HEATR5B	1386.92	400.583	1496.28	1170.3	1245.56	1850.02	1942.46	1960.43	2097.12	1590.11	422.441	870.356
PCBD1	8812.31	7874.72	9442.08	12607.4	11092	10233.1	5899.95	4150.02	5839.16	3936.45	4061.43	4807.98
RTCB	32443.6	32918.3	15798	33693.1	35605.1	36057.1	38714.8	34837	37923.2	40572	33558.5	32841.1
MAP4K5	6053.24	6160.04	7212.94	7757.21	8806.07	8650.53	7975.04	8177.35	7949.48	8794.19	5678.97	10726.8
MAP4K3	778.712	874.933	1152.3	867.361	1717.34	1055.24	1871.86	1621.43	831.033	1974.84	1816.21	651.869
RBM25	8493.63	11852.4	10702.9	10924.1	14060.4	15284.3	19952.6	17917.6	18855.1	14945.6	15092.8	18084.1
PDRG1	845.803	694.023	699.261	1126.37	796.276	981.259	1077.73	1136.29	1559.23	666.385	416.055	1233.56
TRIM16L	1051.98	589.88	363.873	565.709	857.182	1178.34	1551.67	1201.17	1390.57	2160.56	645.787	1529.24
TTC27	1884.75	1689.07	2137.72	2369.11	2325.66	2706.61	2932.22	2515.42	2108.86	2947.46	1577.88	3143.85
TTC38	4071.61	2017.51	6139.52	6201.16	5015.25	4628.37	3975.71	4383.68	4402.44	4544.44	11141.6	3941.66
ETFDH	3234.12	2694.34	2781.76	4452.85	4781.42	2050.53	792.952	1142.77	3370.33	3089.4	2232.03	1152.96
ABHD16A	299.207	2001.5	1802.21	1255.61	2005.21	2053.67	1897.01	1105.99	1883.63	2557.37	3796.09	3220.08
ARL6IP1	103.554	30.2305	0	69.3698	46.7241	57.1774	0	0	62.4742	68.4963	0	65.6664
COQ8A	1486.65	1624.54	1429.12	1834.12	1914.86	2131.07	717.945	894.208	1008.85	601.04	921.755	1514.57
CSTF1	4486.04	4283.5	3692.31	3783.38	6286.65	6065.3	7220.96	8417.63	7513.07	7363.81	7584.5	7906.18
PPM1K	691.575	778.15	629.666	779.975	953.061	984.617	1150.72	1309.26	1427.7	1073.07	401.925	1430.06
MAN2A1	7149.51	6164.08	6480.27	8255.05	8658.2	8709.7	12206.6	10404.3	12299.8	9901.9	11400.8	9401.5
SOGA3	216.496	302.488	162.248	230.771	289.675	360.978	601.258	545.21	422.781	454.461	115.783	194.227
MOV10	2968.58	3142.92	2727.23	3642.32	3907.35	3879.74	1133.94	1383.57	967.906	674.119	1142.72	1563.86
ATR	1500.87	1225.17	778.212	1002.9	1185.72	2342.31	1430.38	833.922	2593.23	1662.88	400.24	1003.61
VPS28	983.501	1878.73	594.188	1630.91	1921.22	915.44	451.715	2711.37	2008.87	2514.87	1047.3	1917.35
EFTUD2	16838.1	22422.6	64149.8	23609.2	57657.1	52380.1	67542.1	65381.8	19149.8	18357.5	57173.6	15247.7
MRPS6	1128.64	888.013	837.022	1185.68	1293.44	1208.65	583.309	641.092	463.925	783.129	572.946	857.079
RABGEF1	472.803	702.231	836.473	789.352	743.317	1066.12	618.517	513.725	661.261	444.775	492.881	282.654
TLK1	166.39	0	180.957	175.036	127.062	146.578	229.197	196.918	172.291	149.425	0	208.906
LANCL2	1163.48	875.212	870.2	1670.51	934.349	1152.17	2212.89	1590.75	1378.13	1536.43	1516.54	1901.13
PWP1	4578.24	4795.53	5609.69	6192.19	6626.58	6528.32	7112.19	7086.72	6339.81	7203.47	4830.21	7645.48
SERPINB1	14771.8	10010	6085.81	15117.6	16147.3	8592.03	27505.6	27150.1	28186.2	27479.1	25095.8	28630.7
CCDC86	990.818	1249.39	1236.56	1257.95	1267.23	1960.32	3027.43	2223.76	3455.74	3077.02	1245.19	3433.89
PPIP5K1	1624.51	1513.07	2840.22	1621.25	4501.44	1586.89	3735.9	3547.8	2992.48	3760.88	9948.68	4602.24
ZMYND11	124.881	0	110.449	57.1598	125.732	120.557	217.703	173.978	116.257	170.709	143.686	168.179
CINP	956.946	8302.37	7401.09	7215.65	7472.37	6794.49	5095.95	5483.83	4783.34	5908.82	2686.09	450.433
UBA6	10362.8	10287.3	11114.6	14582.3	13400.9	12970.3	26849.6	24821.1	22020.4	25480	22801.6	25875.8
DNAJC11	4794.76	3528.7	4161.39	5360.37	4315.35	6414.57	2133.91	1965.41	2673.31	2921.68	1377.33	4042.28
NBAS	3245.94	3573.48	9096.55	2466.28	9500.09	8535.81	1080.25	3490.39	1542.16	827.655	14398.1	2792.79
NUP98	10913.9	14167	8871	8739.27	8414.52	26570.3	15741.1	19893.8	9766.51	17579.2	7064.97	11097.9
FZD6	303.784	274.749	244.309	339.562	326.028	394.084	701.457	738.39	554.519	726.62	289.797	711.199
PGM3	12029.6	13563.6	13744.2	17351.2	17091.3	16208.4	15040	16485.1	16095.1	14324.8	13561.9	18041.5
ATPAF1	2944.56	3606.57	1968.91	3207.6	3654.95	4107.76	953.447	727.329	680.082	1286.97	1558.4	1485.53
BCAR1	13993.6	15759.8	19233.2	17374.1	26329.1	19364.5	11020.1	5998.61	14622.4	12416.3	5939.67	6384.33
GLCE	3267.76	282.868	388.389	2188.32	580.917	2302.04	849.545	2543.85	797.324	368.67	465.409	1816.48
TAB2	280.532	317.903	269.64	299.497	458.846	359.107	436.525	434.174	341.212	405.614	141.204	435.633
ZNF346	2142.39	2226.9	2621.1	3165	2830.59	3001.83	3169.5	2369.1	2177.19	2684.89	769.744	2258.21
UBE2S	9711.51	5270.05	12491.2	8404.72	13654	13296.8	23948.9	20525.3	20620.4	25155.9	16174	25306.8
ANAPC1	1215.77	888.033	910.472	1304.19	1180.61	1391.58	1813.51	1400.42	1088.27	1119.88	987.627	778.185
LPCAT1	2618.95	2462.6	4426.7	3190.46	3637.81	5396.25	6035.8	5001.9	6941.63	9522.11	6107.34	6874.37
PTPRS	212.271	481.682	308.443	713.645	379.93	194.978	200.827	174.246	142.897	197.9	129.764	155.613
LPCAT4	355.072	663.319	400.559	698.722	602.721	521.87	546.763	1571.83	501.04	288.509	630.743	634.976
NTAQ1	125.047	122.998	116.274	169.754	153.335	144.958	94.734	126.994	99.5243	149.066	0	112.619
SORD	3533.31	4413.22	5288.25	5403.25	5644.43	5935.84	9445.12	14267.7	10285.9	12785.4	8299.93	8202.5
RBPJ	4286.85	4049.2	4823.14	5545.19	5666.25	5672.91	8465.89	7868.96	8189.23	6975.26	11881.5	5552.65
RPL13AP3	89401.3	80723.8	127139	104231	142219	134908	138331	131708	135706	143860	128997	142607
RPL13A	89401.3	80723.8	127139	104231	142219	134908	138331	131708	135706	143860	128997	142607
SLC25A17	1897.66	1920.95	2098.89	2607.66	3293.79	1689.56	1358.67	1618.94	819.021	489.424	1173.28	3814.29
SNX12	11320.2	11749.9	13995.4	15322.5	16996.2	15227.1	7576.94	7991.52	7735.6	7126.79	1414.65	6339.92
ATP2A1	7093.18	11542.9	13225.8	12492.2	16753.4	11615.6	18517.2	17144	21887.1	11255.8	13264	16261.2
IRF2BP1	1671.85	1727.12	1668.08	1484.13	2482.9	2530.11	2421.74	2577.26	1929.88	2342.33	661.945	2614.47
FIS1	864.133	1017.9	771.414	1304.41	822.471	1275.17	1229.87	1401.34	439.017	1325.19	0	1642.89
EHBP1L1	1068.01	1869.29	1192.54	1499.72	1615.13	2180.03	2482.64	1568.71	2074.89	2713.81	3550.65	1936.35
ADAR	18592.3	6132.38	25501.8	11292.8	27919.2	25172.3	17897.2	11927.8	11690.8	19853.3	5033.99	18722.7
MINPP1	2018.28	1406.54	1618.87	2698.21	1761.77	2003.79	1573.27	1376.51	1199.78	1926.82	2295.61	1188.27
TRIM25	4813.66	6908.87	6710.25	6992.4	8330.37	8297.73	18157.7	17763.7	20569	19711.5	15136.6	18158
STK32C	113.361	90.1064	101.612	110.012	118.636	162.209	289.267	366.971	331.943	240.24	260.811	542.526
MTG2	214.524	70.5083	267.71	310.895	163.508	233.715	524.549	231.03	251.433	292.622	4626.87	273.216
MT-ATP8	1019.85	688.543	779.814	1226.66	990.195	969.599	1121.93	403.028	432.787	1000.5	114.512	1017.88
MTO1	24068	25243	26024.3	33582.4	33388.9	29483.4	35993.8	35819.8	35100.6	41371.1	23871.1	39081.5
ACTR1A	23461.3	24613.6	26652.8	29879.5	30682.3	35100.7	27804.3	29712.7	30297.6	31606.8	23154.9	32819
TGFB1	289.915	52.3697	207.89	83.6533	446.039	174.454	308.51	307.826	273.08	470.12	299.069	347.168
PPIH	3580.13	3363.33	3771.09	6778.61	3531.2	3401.14	4373.12	4182.64	4945.24	3833.55	4191.58	3751.11
POP4	3422.42	2729.29	3632.42	4300.46	4288.75	3930.99	3305.5	2962.06	2867.51	3067.75	1889.66	3232.58
ASH2L	1939.99	4064.34	2028.82	3488.47	3615.7	3171.3	3523.72	4169.42	2377.12	2905.33	6114.8	2876.63
CAD	15450.7	16247.1	15026.5	17987.4	21521.1	20257.7	31562.1	32784.3	32226.4	30076.5	27579	27514.8
DIDO1	4897.68	4395.93	3275.04	6338.97	5600.58	4131.04	5234.31	3205.43	4914.19	9258.71	4353.47	2203.24
SRSF8	19280.5	20866.2	26125.1	29209.5	28530.8	26994.9	30144.5	28941.1	30101.2	28081.5	19118.4	27211.7
ASPM	1078.09	502.249	576.982	1563.75	997.528	196.891	1825.82	641.547	373.179	655.992	1072.62	2518.05
PEX5	1541.48	1371.2	1742.89	1752.49	2843.92	1355.46	1346.51	1768.55	1463.69	1929.14	1296.97	1643.26
CRYZL1	1739.22	4890.82	5535.62	6116.93	5064.33	4370.17	7757.61	2774.65	6812.28	7199.47	5625.76	6305.5
UTP15	5371.58	4991	5210.81	6069.22	6374.54	7455.98	11059.5	11675.6	11572.4	11432.3	8873	10388.6
ATP5ME	10970.3	11008.5	11288.7	12015.8	14766.3	15720.1	14019.9	15649.9	16077.1	14487.7	15773.4	12651.6
MIB1	942.643	644.491	356.224	470.416	1499.59	512.697	1090.84	1244.31	900.551	1840.37	568.206	1240.3
SUPT6H	8709.43	3735.07	9903.25	10267.9	9481.72	8791.35	7730.64	7308.57	7339.51	7778.48	4354.45	6922.64
CORO1A	2464.89	2049.72	1861.64	2821.78	3016.59	2303.12	488.945	395.564	362.717	323.836	196.217	200.085
NEDD1	2875.35	2206.75	3465.53	3378.05	3448.67	4087.13	4758.89	4742.57	4590.53	5424.09	3151.2	4928.7
REEP5	1655.43	1221.03	1194.51	2395.36	919.771	1880.94	2250.82	1983.47	2901.75	2631.91	4063.33	1423.49
RAP2C	0	152.369	1853.16	1242.52	460.891	855.602	456.577	178.333	277.588	369.709	0	312.478
TELO2	2923	3270.42	3866.02	5749.3	3263.28	3821.16	4109.39	3376.39	2783.54	3592.12	2409.66	3350.7
PDHB	9830.19	11888	10796	12037.6	15545.1	13892.8	14619.2	13365.7	16875.5	10894.2	18591.5	12521.3
CCDC9B	573.617	409.432	185.414	542.838	417.839	529.309	1979.75	2832.37	2201.91	2508.18	1217.61	2485.73
SMARCD2	10945.2	2474.77	2223.63	14026	3065.65	2854.61	3436.35	3543.35	3153.92	4159.65	6874.49	3910.84
PABPC4L	1076.33	1346.86	766.686	1696.46	1403.94	965.175	159.591	360.83	440.155	313.434	309.648	2638.57
SSH1	255.243	324.602	308.804	414.173	357.288	360.838	144.544	156.734	178.983	129.014	0	102.67
DDA1	836.516	594.662	614.805	912.55	683.891	1009.92	2334.81	2037.66	2038	2710.28	1493.23	3330.17
G2E3	1376.02	1333.27	2711.87	2409.53	2546.06	1949.69	2504	1770.38	2216.06	2642.09	1889.07	1743.2
SNX6	3977.71	4301.15	3966.2	5016.71	4929.31	5649.49	4908.96	5423.2	4423.48	4923.83	4047.16	2537.84
RSBN1	754.945	582.224	1117.03	970.973	1241.97	911.806	1064.47	1244.77	890.201	1524.01	887.344	1360.51
RASEF	118.847	297.11	276.79	318.449	249.728	313.598	45.6905	210.822	148.489	128.863	169.984	114.578
ZNF148	1789.27	1636.37	1933.94	2246.09	2292.47	2282.87	2711.01	1627.58	2159.69	1498.04	2160.45	1417.86
MME	2366.91	940.981	1231.5	1132.11	1863.27	2781.64	4621.54	5246.1	4672.77	4165.41	2230.11	2001.41
KIF21A	71.0086	172.936	187.366	211.407	161.314	176.06	700.233	532.473	477.058	976.044	332.124	574.224
ZDHHC13	1174.93	1287.63	1477.99	1716.71	1694.55	1601.62	1679.75	193.299	1493.65	295.774	1293.35	146.406
PLD2	59.4312	100.694	97.2305	115.852	106.226	105.292	108.553	112.724	85.7055	91.5637	0	0
ACYP2	689.078	926.098	695.644	1041.78	854.185	1042.93	1591.18	1812.9	1342.2	609.358	1182.22	1234.79
LDAH	2100.23	2190.53	510.85	2231.87	2090.14	1784.26	184.404	174.035	101.476	1599.58	301.87	441.305
CRCP	178.624	0	239.773	240.371	134.813	156.858	149.63	121.115	79.2092	140.368	0	178.044
KRT85	205.48	154.266	128.819	315.269	47.2421	258.72	1322.42	825.209	1029.41	1172.21	1329.42	1452.17
GALM	6708.41	4069.55	2892.76	7611.1	4449.7	5320.94	2094.81	12381.2	6930.28	2081.88	2577.08	2086.72
UBR1	7398.66	6705.47	6864.97	8625.81	9023.45	9011.61	9645.11	10071.9	9369.42	10395.8	6945.33	13267.2
VRK1	7143.12	8472.56	8615.37	9577.11	8774.78	12443.8	19693.7	18705.7	15624.6	15869.8	18762	10280.2
ADPGK	1138.57	2412.44	1529.33	2300.4	2087.82	2067.48	2244.41	737.467	2029.29	1901.17	1375.79	1118.99
FKBP9P1	657.091	614.44	752.432	856.68	911.103	803.507	549.055	530.644	482.411	593.884	362.785	1226.99
GABARAP	2045.44	1900.78	2090.58	2269.11	2873.98	2526.13	1092.16	802.972	921.214	549.274	630.855	1080.6
BRPF1	145.915	89.0539	151.022	163.425	114.191	212.733	196.293	194.916	63.5072	138.511	0	163.038
THNSL1	231.63	159.542	193.983	56.9726	425.183	261.065	58.156	152.288	227.169	217.075	481.428	246.125
LHFPL2	586.349	774.927	740.172	600.418	1018.21	1050.3	279.197	47.0959	281.856	301.61	0	276.062
LPIN1	723.647	721.881	864.471	832.695	1196.92	903.98	513.642	692.978	698.112	641.883	713.359	445.145
NEDD4L	1145.7	3328.67	1869.33	4262.47	1531.71	2261	5825.34	4435.91	5274.29	6781.01	4505.59	5589.42
RPL15	59990.7	39823	59458.7	64870.8	69802.5	67559.1	72429.8	74869.1	71384.1	69724.1	49655.2	68647.5
GPATCH8	727.042	676.869	1708.55	910.209	1950.63	1090.78	1105.26	1071.57	1121.28	1708.62	650.158	1856.93
EXOSC7	5859.9	4145.61	6954.72	7104.81	6889.74	7532.26	10837.9	13272.7	11736.6	12324.4	8060.69	10027.1
CENPU	447.653	226.676	374.472	406.273	445.332	479.118	694.994	513.391	567.394	670.521	738.092	893.293
APOC3	1228.28	1618.89	411.397	2011.07	1689.89	433.496	302.012	402.683	468.278	338.743	78.6637	222.875
DHX15	36200.7	38246.5	31669.2	41837	47265	45533	61941.1	61542	64437	55212.4	49299.1	58169.1
SYNPO	2675.29	1314.32	2419.65	2772.64	2916.39	2442.53	4223.43	3891.85	3544.18	3522.53	1717.59	1890.75
THRAP3	24120.4	21280.9	22581.3	27335	29344.8	29566.6	34003.8	31732.3	30198.1	28274.9	17888.1	31260.8
CHERP	5788.04	6235.2	6810.55	7489.82	8361.75	8039.38	8614.23	8734.69	9843.77	8089.65	4590.58	6892.62
INPP5K	1519.96	2161.34	2183.25	2466.52	2586.23	2384.62	1332.64	1246.05	1263.37	1112.83	1777.51	934.938
ALG3	1194.82	1136.8	1251.16	1572.35	1372.38	1598.47	851.666	1233.39	1118.55	780.174	255.527	623.811
TTC19	1081.68	1158.55	1135.67	2456.11	1003.99	820.745	1351.66	667.359	844.829	584.638	2633.05	1137.16
CDYL	2680.82	3812.53	2423.35	2288.88	2600.07	6415.97	2028.91	4022.13	4349.32	3580.22	2562.27	1878.96
CTAGE1	300.783	553.262	549.28	365	923.768	490.275	308.94	381.973	370.461	426.982	846.193	409.353
BRCA1	548.703	1883.99	659.383	1438.09	869.161	1612.64	1076.75	3233.16	2235.09	3326.78	1158.41	3628.8
SCYL2	2024.96	2235.72	1187.71	1793.91	2263.58	2847.81	2163.16	2067.92	3133.52	3636.61	1428.49	3326.2
SMIM8	68.1279	154.13	109.466	95.2927	161.125	163.986	73.3499	70.7833	0	68.554	0	0
ERLEC1	1769.62	1847.85	1800.05	2124.06	2300.74	2440.98	3593.59	3344.94	2764.36	3714.8	1629.83	2441.92
TNIK	110.641	130.865	171.524	112.616	232.015	178.763	86.283	572.361	162.061	777.336	0	785.863
YRDC	2743.42	1644.95	2471.81	3519.14	2763.02	2410.71	2738.21	1843.85	1962.2	3559.74	990.548	2901.03
PHF6	7298.02	6271.71	7819.07	9045.37	9106.94	8944.67	5202.61	6192.75	5842.97	5600.42	4278.26	5492.94
ATP5MGL	15469.1	4728.58	16310.6	13779	15397.1	17072.3	2592.55	11438.9	6659.63	12206.9	7427.49	11838.5
ABI1	3260.51	3379.78	3988.66	4026.65	4650.45	4787.28	7286.55	6624.45	6753.35	7272.89	5071.78	6364.96
TMEM41A	870.65	1130.79	182.925	1711.55	447.247	607.495	1199.84	915.928	1167.62	309.274	569.794	750.743
PTPN2	1992.99	2122.62	1902.58	2230.74	2879.71	2509.06	3833.48	3643.88	3736.55	3201.39	2129.62	2993.72
LARP4B	5303.12	5275.45	8423.25	7706.12	6895.04	9451.31	15369.4	15347.7	16288.7	14259	15800.5	1656.15
SPRY4	1347.24	937.365	1480.22	1452.12	1205.67	2107.51	4843.2	4385.51	4384.13	4569.86	2632.59	5755.15
HSDL2	7469.01	8607.49	8499.03	8717.23	12112.9	10261.7	7323.74	6681.52	6509.11	6335.47	3857.56	6354.85
NDFIP1	4843.51	5116.66	5309.67	6188.28	6591.69	6535.99	1127.13	1876.79	1535.86	1112.37	1043.54	892.059
HMBS	584.469	1539.51	789.133	958.922	1317.13	1408.52	3051.3	2690.32	2967.66	2717.08	2339.13	2676.06
RPN1	82639.7	77543.9	100216	109321	109566	110437	80381	79869	77483.2	77380.8	69118.3	62374.2
HLTF	3695.08	4655.05	4841.58	4428.13	6027.29	6224.08	2168.94	3126.08	1992.91	2038.96	2511.66	3097.53
PSME3	27268.2	20302.4	26633.4	27962	32265.3	33534.8	40016.1	40725.2	38154.4	37757.4	42266.2	23998.7
STX12	5324.33	4810.47	5117.81	6244.46	5939.87	7076.85	4151.08	3578.78	3460.57	4147.35	4177.82	3470.17
ENTR1	506.397	2484.52	2384.57	2602.75	2058.34	2123.28	368.838	636.988	539.311	700.493	0	178.225
MRPS36	5392.19	6504.39	4749.63	6567.2	6233.49	8205.53	7141.96	6526.43	7717.24	10753.9	6172.2	8689.78
FIBP	639.173	957.929	303.373	938.9	737.611	721.386	1793.43	1316.05	1858.65	1338.54	1110.11	2221.68
VPS4A	3282.2	2581.76	4770.32	4065.97	5229.52	4121.34	4709.5	3657.76	4943.4	3440.95	3818.86	5883.59
DCTN6	432.697	465.742	65.4002	292.204	382.926	540.485	621.661	474.451	409.135	450.154	492.623	420.461
AKTIP	10489.3	8201.29	6080.93	9474.35	10227.3	11535.7	12867.3	12365.6	14337.7	12449	14843.4	13772.4
ACOT7L	439.027	494	537.54	543.686	632.436	678.29	376.635	220.795	212.174	389.045	407.172	234.006
IVNS1ABP	1243.67	1289.4	576.178	1373.25	1128.86	1418.13	813.118	313.668	783.185	85.4772	258.933	218.704
SLC33A1	3163.36	966.632	2590.58	2464.89	3001.85	3006.63	1556.28	4023.64	4439.42	1313.61	3444.51	2124.98
MGAT1	12478	13063.4	16804.2	17031.9	18273.2	18073.1	17969.8	3401.77	17339.8	19599.3	2563.57	18987.3
MESD	6098.63	6705.5	8761.43	9283.45	8660.49	9232.83	9037.88	9102.06	10065.7	10623.1	6191.99	9744.36
ANAPC7	1949.86	1883.34	1977.15	2662.51	2072.89	2585.39	3486.92	3965.28	3931.15	4077.95	2242.06	3890.44
PFKFB2	7150.32	5356.71	6451.62	7495.03	7841.73	8550.14	6380.16	6956.02	1597.08	6425.86	2428.95	1136.71
PMS1	2582.74	2528.85	2575.19	2544.99	3343.43	3795.08	3182.45	1922.79	1880.06	2359.57	1807.84	1334.26
COPS4	9652.12	9694.4	11008.3	12807.5	12285.3	13143.4	14310.5	16024.7	16044.8	15349.6	17042.8	14600.9
EFR3A	1159.03	1569.28	705.594	1875.44	1160.98	1289.02	1408.89	867.408	1510.32	1120.99	816.67	1646.78
MPDZ	10787	10541.6	11452.1	14005.2	16203	11075.4	17793.7	17175.5	13738.1	13310.7	13775.9	14338.8
SLC9A3R1	4572.45	4107.72	4253.21	3675.49	6687.77	5924.06	10550.3	9777.19	7261.47	12641.6	7487.95	8692.94
DBT	5872.69	2015.04	6460.5	5236.01	7439.27	5390.41	1296	19090.9	19614.6	20032	15999.3	6561.83
ACOT9	8376.54	13435.7	8374.84	14774.3	12259	10955.5	7941.47	7153.62	7424.73	10408.1	7626.19	3744.35
LCMT1	3489.78	2923.26	3209.14	3482.04	3695.56	4930.47	5081.62	3903.9	3589.08	3211.23	2810.99	4781.22
WDSUB1	561.351	539.11	779.15	556.959	597.216	1210.98	954.759	1106.23	1210.53	479.927	923.318	539.712
NUTF2	9480.34	9310.53	8530.44	11512.5	11319.7	11546	10527.2	11211.7	11095.7	11584.1	5645.47	12481.8
SLC39A13	413.014	6883.46	466.191	523.611	4804.37	4436.32	294.914	1865.23	296.748	547.644	331.324	441.987
GON7	2545.48	3237.8	1596.51	3028.32	3089.34	3164.91	972.268	1324.25	2159.18	2813.2	2577.62	2125.66
EIF1	282.533	434.478	343.641	389.028	476.441	468.287	323.589	307.233	563.919	269.04	425.465	327.465
ARRDC1	592.072	1420.19	1358.71	3145.2	667.189	426.399	2305.25	2674.78	1663.19	965.207	5481.51	423.57
ANAPC10	1007.28	1103.95	804.045	786.042	1693.05	1186.55	2240.76	2225.14	2126.62	2836.89	1297.1	2196.2
TTF1	135.07	113.935	258.977	305.222	172.608	160.821	90.5835	166.65	241.65	562.213	253.723	1028.15
GSTZ1	1087.75	1610.41	3678.38	3711.3	1962.45	2342.04	5016.8	5384.14	4698.55	4739.12	4032.03	3577.68
RANBP2	6927.16	8450.79	7718.35	10279.6	8475.04	10275.5	6414.91	6007.98	9377.89	9466.14	6320.93	11914.3
SRSF2	20557.5	21688.2	26609.3	29721.7	29249.1	27557	30822.7	29481.7	30660.7	28527	19549.4	27754.8
RANBP6	5046.09	4875.33	5725.05	5737.64	6640.33	7284.02	5910.56	4725.89	4871.33	5857.09	3740.52	6952.32
GYG1	17995.6	19964.5	22328.5	24917	25772.7	25053.8	13019.2	11537.9	11944.8	11652	5312.92	13126.3
NCEH1	8851.25	12423	13721.3	14341.5	14946	14677	40078.9	39008.1	38664.5	39902.5	28113.5	32994.9
SMC3	36667.6	42574.4	46207.8	54733.3	51664	51173.3	63859	65375.6	60847.9	64692.4	82733.7	10235.1
MT-CO3	583.062	608.813	410.19	702.021	691.82	618.102	305.101	66.3158	216.958	273.635	125.607	507.124
NFATC4	355.241	195.827	411.053	384.856	441.227	381.596	217.66	258.897	153.952	289.133	0	223.11
TMOD1	1588.39	1406.48	1676.2	1950.53	1573.4	2339.15	5244.06	5492.94	5461.25	4450.57	3394.84	4086.09
NUDT16	1050.47	1011.57	703.48	1165.9	1011.56	1292.85	727.146	771.546	779.905	595.836	724.12	959.977
TRAPPC11	510.725	647.685	607.873	733.41	872.938	609.889	727.562	497.47	675.824	740.467	424.583	666.572
TPD52	10645.8	7525.24	10309.3	10599.9	12880.2	12255.2	13378.6	13366	12567.7	12884.7	11908.7	11065.8
RFC4	7505.97	6460.29	6516.45	9004.53	8194.1	8500.45	11964.4	12778.1	16504.5	12918	10884.3	12595.7
RANBP3	12236.9	12270	11394.8	14466.4	14439.1	16099.2	11441.8	11959.5	10144.2	13534.2	5523.99	13384
IMP3	1102.88	802.913	1741.23	1766.37	1582.45	1222.4	3103.79	2584.69	2879.87	2237.58	2065.59	2137.15
CCT6B	219.482	386.048	503.577	414.3	418.15	557.413	262.736	529.597	611.583	1023.3	1128.16	313.045
BIRC3	315.316	173.92	818.952	728.892	416.955	493.241	199.54	933.319	815.404	601.51	507.644	649.505
BIRC2	315.316	173.92	818.952	728.892	416.955	493.241	199.54	933.319	815.404	601.51	507.644	649.505
RAB32	16029	15874.7	18256.4	21639	21298.7	19871	12810.6	11650	16378.5	11526.3	8096.37	13966
ISCA1	2952.37	2703.32	2900.46	3834.89	3489.13	3387.84	1624.12	4894.62	3403.21	3492.82	12199.5	1545.91
RPL36	8394.9	9100.98	12356.3	12438.3	12492.3	12440.8	12273.5	11054.5	12245.1	13265.2	10956.1	10038.9
KCTD12	1737.74	2135.33	3203.19	2234.76	4334.08	2286.99	8208.8	4130.29	3729.55	5297.58	5402.54	7129.07
IRAK3	6262.44	17438.9	24098.3	21710.8	20344.9	17759.1	26760.8	23882	24070.3	21643.7	2831.14	19607.7
KIF22	3938.9	4676.38	3497.85	4755.89	5064.89	5336.54	5825.29	6199.67	8129.92	5603.85	5034.61	5569.1
ANKRD13D	80.3162	58.6291	63.1333	88.15	83.7653	80.9471	564.347	282.053	260.645	226.038	474.036	225.747
ADSL	6879.05	9809.32	10003.9	10657.4	13247.2	9483.59	12487.8	10758.2	10495.6	12221.6	16450.4	11418.1
SEC11A	6309.83	7054.14	7994.68	8192.57	8781.03	9734.03	12987.3	14325.5	14265.3	13447.8	13050.6	14792.1
PKN2	4045.16	3544.18	5462.2	4832.76	6022.01	5459.45	5372.7	5484.87	5836.89	5743.34	2634.27	5404.01
RPP40	1302.42	876.504	852.59	1410.75	1367.44	1011.02	776.449	1017.95	647.808	676.95	941.386	536.547
RBM42	2535.21	1677.53	2452.09	2551.36	2555.06	3220.31	4587.13	5476.01	4731.24	5213.35	4682.28	5733.73
UAP1L1	1537.02	2491.51	3548.2	4022.02	3751.72	1690.57	2065.89	1508.13	1074.49	1390.32	4447.78	2329.51
CSDE1	9712.15	10183.5	8424.68	11162	12225.8	11986.1	19579.1	20512.1	22248.2	19083.7	18096.7	21209.4
ACADS	70.0766	257.008	163.42	92.0281	315.452	205.095	168.936	127.05	264.705	494.478	275.811	540.629
DUS2	1296.98	1386.34	1399.99	1720.38	1816.78	1561.95	512.717	850.805	652.312	926.87	540.02	717.973
CDK11A	1085.56	1081.29	775.822	1603.88	1342.87	727.712	1661.87	1783.45	1692.39	1676.16	1410.61	1181.51
INIP	1462.59	1067.52	1369.99	2474.73	1204.26	1190.53	1042.51	972.439	1862.7	1189.68	2830.5	5785.35
MRPS18A	2770.87	2674.24	1867.89	2488.46	2348.93	4293.32	1366.71	1333.06	1492.75	1537.36	1860.88	1647.14
ARHGEF1	3890.4	4751.61	2876.66	4163.65	2771.84	7446.2	9243.77	11544.1	9303.12	11849.2	6657.31	10655.8
LPCAT3	3611.46	5889.95	7256.45	7863.62	5845.99	7208.16	6870.46	6752.89	3479.32	3030.6	6959.33	8394.91
CHD2	312.05	393.053	134.082	321.029	343.613	382.72	305.35	317.574	455.629	509.396	205.732	492.774
MRPL53	1401.28	1002.24	68.3535	1236.04	1094.24	754.507	1179.17	1058.5	989.486	101.516	916.95	1288.61
SERPINC1	607.59	233.935	708.249	494.477	326.572	1112.39	386.147	730.346	475.671	349.948	172.498	172.769
TEX30	393.058	193.117	289.61	751.065	176.794	164.609	0	268.265	240.199	220.439	214.763	300.806
UGDH	23989.2	25960.7	30590.1	33517	32961.2	33987.5	15406.3	14564.3	13513.5	16133.7	15346.3	16738.3
CDK4	16055.6	14581.8	15527.4	18216.4	18252.3	21106.1	5621.08	5308.46	3103.52	4003.33	2764.87	4223.33
AP1G2	606.704	785.704	438.791	915.801	664.978	702.502	1748.49	2211.63	2142.17	1946.67	1709.52	1730.45
MTCH1	3245.27	3283.77	2963.26	4130.36	3861.91	3839.11	6883.01	6433.74	6937	6175.19	5830.33	3801.41
SMARCC1	4784.4	5242.36	6229.45	6179.34	6823.92	7257.87	4451.12	3773.67	4161.6	3387.2	7253.62	2910.12
GAPVD1	4725.1	6135.48	11337.6	7637.97	10461	9566.36	9950.09	7462.22	3636.4	3026.76	8690.35	4272.71
SPATS2	1630.04	1661.4	1571.81	2146.29	2245.3	1669.35	716.994	288.052	105.838	691.361	806.426	587.301
ACTR10	4742.16	4371	4914.34	6790.83	5125.03	5563.66	6030.05	6612.06	7001.41	5549.14	5553.86	5604.94
NME7	1174.05	1197.16	1259.11	1449.57	1580.17	1492.79	3758.33	4916.03	10254.7	9759.37	3561.97	2970.98
DPH2	3976.28	4770.74	5286.39	5894.51	6083.59	5502.71	2481.08	1764.68	1439.58	2775.35	1644.12	1818.09
RAB14	21938.4	21247.2	23290.2	26949.4	23977.7	31877.9	14247.3	7811.39	17154.3	11354.7	14750.9	13111.6
NISCH	811.445	712.02	497.794	659.472	1019.25	838.453	1536.51	1529.71	1369.23	1754.94	1112.38	1664.56
DALRD3	915.474	1336.24	1050.02	1216.57	1067.52	1825.99	738.597	848.949	642.307	851.644	980.671	1044.72
JUP	1942.52	2092.87	1913.48	1571.71	2788.49	3043.4	3453.8	4310.79	3451.28	3737.06	1472.66	2906.16
CYRIB	7947.92	20052.7	11630.1	13731.7	16869.8	18716.6	25610.5	27218.3	27025.1	28595.4	21414.5	25314.7
RBMX2	617.256	366.535	310.356	465.827	691.004	452.575	684.521	623.151	728.472	425.138	238.216	207.387
TMEM123	4273.76	3598.42	1450.92	3715.21	4100.48	3776.83	5281.43	4928.83	4991.82	5972.33	5867.94	4876.77
CDC27	3340.7	3054.77	2741.1	3757.68	4069.6	3533.29	5997.74	8989.17	5598.12	5564.81	5606.11	5692.48
ATP5F1E	1025.08	500.395	510.788	797.946	915.472	817.881	512.985	492.512	470.408	713.424	169.736	610.69
ATP5F1EP2	1025.08	500.395	510.788	797.946	915.472	817.881	512.985	492.512	470.408	713.424	169.736	610.69
HARS1	29677.1	29046.8	35665.4	36870.6	39760.6	40693.1	29649.6	30022.9	29208.7	29147.2	28316.2	31024.1
NCAPG2	1562.72	1166.74	989.197	1798.59	1427.7	1394.37	2406.17	1927.68	2577.08	1677.73	3335.12	1591.07
CARHSP1	15124.1	10585.2	5681.07	14956.9	10860.7	13180.1	9151.91	14170.5	8220.68	8344.64	18018.6	7108.81
POLR1C	8011.88	7102.23	8976.74	11125.9	9200.06	9597.3	9105.3	9029.15	8289.48	6894.9	4991.97	5059.83
RPL34	26407	29518.6	27210.3	30870.4	36368.8	36017.7	34553.5	31956.9	27275.9	29653.7	20670.9	28859.4
SBDS	9984.28	11175.6	15123.7	13988.5	15007.3	16066.2	22332.8	22596.1	15776.5	20653.2	15646.7	18174.3
AFAP1	2644.11	3163.15	2570.45	2873.8	2890.93	4636.43	5236.85	5402.67	5480.68	5251.66	4466.64	4435.35
PGBD3	1143.88	1146.5	1451.06	1633.96	1512.5	1498.58	2532.05	2780.95	2690.2	1628.76	2119.03	1316.69
PTPRK	2879.06	2041.19	2600.33	3255.96	3251.48	2828.7	879.988	1724.83	1650.39	394.507	1216.01	1431.59
SNRPA1	7226.68	2625.62	139700	4541.73	92309.9	88700.2	205885	208757	213291	131565	8096.18	133729
FMNL2	1424.83	5019.95	1505.24	1292.39	4128.48	4442.43	1551.48	2888.25	1699.93	4024.49	2578.61	3002.71
HACD1	595.689	808.368	1083.62	955.004	1149.7	981.659	601.276	442.414	432.567	112.969	351.964	584.041
HSP90AA5P	1646.83	978.168	721.439	987.382	573.076	2590.53	870.91	1053.14	1205.87	741.965	2970.83	1250.22
IRAK1	1725.99	2416.23	2048.94	2814.73	2770.47	2094.07	720.332	639.607	533.999	566.495	327.657	328.865
WDTC1	134.427	110.524	119.256	151.765	206.357	93.5498	124.201	114.267	131.874	151.119	181.559	142.311
UBE2C	12552.2	42713.2	46458.3	40771.3	43661.1	41715.1	60255.2	63220.8	56423.7	55843.5	52865.1	40529.6
QTRT1	9028.41	7876.69	12125.1	11168.5	10178.7	14651.3	14952.6	13628.8	12127.1	12388.1	7126.4	9780.09
LMNA	134380	138146	166197	173437	183854	186720	211722	196774	205550	206341	197216	172945
GOSR1	6308.67	6530.57	8428.41	8917.76	9246.02	8196.54	10111.8	8832.15	8218.73	7387.98	4628.1	7331.57
JUN	3103.29	630.479	1685.43	2027.95	2777.88	1910.3	1954.11	1380.94	1777.19	2459.61	3353.35	3192.07
SLC39A14	955.591	1475.61	2360	1763.18	2231.18	1942.17	95.1554	119.921	68.3388	350.754	0	136.898
NT5DC3	2045.04	2339.71	2269.6	2234.73	3927.24	2081.82	3967.29	4155.54	12104	7126.08	4189.78	2267.43
GHDC	1470.99	1469.08	12140.3	11447.8	3617.62	3616.01	9988.34	2271.07	10284.2	6279.22	8616.06	3979.44
PHLDA1	2503.45	1877.45	2605.58	2758.66	3140.1	2753.74	3919.78	4117.79	4695.71	3226.87	6588.65	2980.78
ETF1	48323.4	47194.4	54727.6	59830.8	59855	66359	47381.9	46695.9	53909.1	34633	52882.6	38961.4
FDXR	2182.59	1629.3	1145.44	1929	3108.75	1099.42	1141.29	1105.4	834.802	1520.92	5657.68	1374.7
RRAGA	11311	9753.3	7878.47	12098.8	12053.7	11676.7	4652.84	3681.52	3355.74	4382.14	3667.29	6306.09
B3GALT6	256.668	362.976	520.625	1137.07	274.431	0	79.7531	1257.87	1339.22	582.325	0	336.852
POP1	13536.2	14081.9	7829.44	22309.4	12415.5	9148.93	4741.19	8529.23	7885.93	8930.25	13645.1	10516.2
DPM3	1542.4	1697.18	2700.3	1934.12	2636.19	2778.06	1596.49	1653.44	946.905	525.855	426.032	1275.58
CHRAC1	735.187	776.122	1014.1	1137.54	913.37	1072.87	1231.74	1168.63	1253.33	880.109	483.693	514.987
MRPL58	8121.94	8861.18	8790	10503	11689.3	9686.84	7931.58	8084.33	7765.29	7914.58	5173.27	7995.56
AMFR	205.096	305.338	158.383	317.303	256.336	253.582	388.063	291.552	314.149	291.477	641.459	485.974
WDR5B	410.287	407.457	297.712	457.175	373.123	549.148	906.183	838.315	805.365	875.284	601.38	698.024
WDR46	3541.82	4029.61	1919.42	3621.97	3685.78	4428.95	4103.8	3108.57	3017.34	5176.71	2244.05	4649.32
SPATS2L	2668.85	3342.03	3801.18	4421.72	4094.17	3617.66	10112	6736.08	8161.03	8179.57	7007.88	11877.1
MCCC1	3045.93	2153.81	2217.65	3175.04	2823.59	3173.16	2279.37	1685.48	2593.21	1340.3	3512.55	2747.09
GOLGA7B	326.254	355.162	167.131	256.566	347.523	444.884	659.165	553.949	689.722	915.366	441.854	0
RAVER1	3561.82	3289.14	3934.94	4106.55	4725.21	4501.12	8575.86	7392.67	7732.03	7472.31	6030.15	7328.01
CDC42EP1	1714.69	3286.14	4021.51	3632.63	3884.08	3634.9	2326.65	2785.27	1317.55	2338.05	2001.91	2180.86
MED18	116.776	719.16	1128.22	950.095	846.56	630.953	1362.79	1591.96	1312.01	861.849	654.973	456.94
IREB2	1349.46	1623.26	1407.57	2070.18	2001.92	1338.44	1038.5	1852.12	1471.75	2257.42	1357.98	2014.26
MTMR12	1144.59	964.742	1701.95	1692.93	1480.56	1533.39	2297.48	1991.36	2532.92	1868.86	2709.51	616.22
CENPE	2325.85	2289.63	1991.83	2821.58	2455.77	2877.83	3420.31	2096.33	2942.1	2583.33	1947.22	2971.88
PSMB2	23961	25822.5	24641.3	29611.5	29827.9	32398.1	31566.6	27662.1	30282.3	26415.4	20652.4	32688
LDLRAP1	555.248	595.311	730.198	1013.24	735.334	571.803	19948.7	9243.74	8287.08	7059.29	4453.34	7099.99
BROX	4088.71	4080.77	7856.52	7587.26	7183.96	4997.4	9705.51	9817.42	10769.7	10246.5	5923.18	9018.47
NDUFV3	2457.79	2055.14	2798.36	3471.73	3227.56	2319.4	514.054	359.659	556.973	1285.11	1123.62	1227.84
FAM234A	559.447	136.964	630.061	598.731	596.815	440.049	330.456	78.2589	412.341	363.408	208.992	162.747
WDR62	1187.18	9141.92	5960.39	5276.49	3467.73	11338.8	15118	5876.96	4780.68	9806.5	9916.41	2378.36
ABCC1	5642.17	4646.41	4992.36	6237.4	6206.78	6394.11	5191.75	4399.6	4947.16	2190.62	9313.67	2950.2
ABCB10	3645.14	871.44	608.114	2249.38	1060.03	3007.83	863.552	3199.66	2836.76	896.768	1971.57	1606.91
MYO7B	11598.2	12086.8	11647.6	14768.1	14658.6	14120.8	560.27	702.31	735.913	892.546	1338.25	1176.07
TRAPPC12	1624.5	2554.36	2253.34	2987.5	2501.99	2437.38	864.531	942.936	763.675	923.326	2727.95	926.418
NHLRC3	145.657	119.96	301.272	167.255	264.136	267.141	81.0163	269.278	262.276	198.532	195.034	125.926
SEC24D	3093	3183.63	3668.39	4413.61	3704.38	4130.14	5716.25	5980.69	6430.97	7966.76	3495.22	5566.46
KRT82	135.195	154.266	128.819	209.061	47.2421	258.72	661.147	346.348	421.762	567.821	705.137	661.312
ATP6V0C	3360.25	607.1	2859.78	3082.2	2820.73	2502.52	2112.33	1044.66	1048.03	1187.91	1281.4	653.01
AURKA	7071.04	5406	4959.22	7841.93	7762.9	5861.97	7821.32	7915.92	6138.42	5839.31	3069.92	6204.48
RPL18A	6898.76	6605.4	6020.11	8525.95	5913.34	9597.2	8643.82	11878.5	13616.7	4515.11	8758.69	10525.6
CEP85	3405.26	728.224	806.006	3848.39	1229.22	1003.34	4746.88	956.342	2600.99	2263.3	711.105	2541.98
TBCD	7929.23	7840.62	8189.96	10021.3	9545.94	9927.19	9188.09	9761.84	9757.41	9675.2	3812.32	9157.49
PFDN5	10653.5	9560.8	11856.3	13557.8	13298.7	12602.7	23756.5	17593.7	24039.3	23207.7	21010.9	22186.5
FAM177A1	707.228	566.907	753.798	982.619	816.693	695.672	786.309	818.258	995.902	989.082	773.347	563.49
DDX5	29355.5	21882.9	34081.9	36204.9	33311.2	35452.7	48868.1	44356.9	50069.7	41721.5	28284.2	34965.6
BLMH	6228.03	6298.9	6092.41	7687.52	7750.52	7467.91	7664.74	7056.3	6621.08	6411.36	6834.73	6948.91
WDR6	9062.45	10871.3	7785.62	14343	6071.63	13681.4	13050.8	8858.84	10418.4	8754.61	6633.35	6699.31
SSRP1	24975.6	16392.9	29027.6	29991.3	28300.7	28280.8	34824.2	33233.3	33413.8	31725.1	24916.1	30067.8
ITPR3	6534.74	5842.53	4677.12	6492.34	7280.21	7194.97	9084.69	8648.18	11547	10255.1	2720.3	5527.21
KRT28	325.38	297.378	420.821	421.301	411.204	450.468	393.795	94.8891	358.019	480.045	474.148	449.975
SCPEP1	1114.29	846.38	643.848	1386.81	1026.3	788.603	3535.58	2682.13	3678.01	2971.7	3103.09	2486.09
PHF8	116.735	76.3377	83.5224	160.81	104.906	74.2854	113.455	69.8196	110.402	130.679	0	126.772
C1orf198	1614.9	1778.05	1257.68	1451.51	1879.78	2385.11	738.176	1152.84	936.483	1396.44	2337.14	1616.9
DCUN1D5	1778.9	2375.81	2030.22	2333.96	2513.63	2753.99	2532.56	1760.73	1398.8	2490.67	1758.74	2949.06
TRIM33	2160.53	2030.92	2007.61	2627.01	2696.11	2295.66	2153.69	2286.44	2540.09	2400.63	6625.72	3769.23
IFIT1B	621.51	314.904	836.274	848.009	760.833	569.56	1570.07	675.057	1028.18	1469.86	787.333	1441.82
FUT8	892.794	2302.5	3810.63	2935.66	2510.51	3161.78	4751.51	2945.1	3663.86	3550.76	2406.52	3664.46
AMPD2	13307.7	13259.6	5859.78	13820.3	13693.7	12323.9	8802.31	9424.53	8921.91	8870.46	6250.04	8840.77
SRSF9	19239.8	19821.3	21181.9	22280.4	24343.1	27381.1	34541.3	34170.4	36076.1	31684.2	32936.4	28387.4
COL6A1	4404.6	4394.42	4676.34	5140.3	5230.49	6180.53	2249.66	1066.87	1949.18	1497.14	949.687	1085.72
LIN7A	328.848	192.376	255.177	528.269	0	425.303	647.941	586.133	461.304	460.347	302.695	703.665
OGT	8980.55	9017.27	12338.4	12124.2	12293.9	12837.7	11585.9	11111.2	11169.9	9073.14	7215.46	7954.63
NDUFV1	8693.2	7573.06	9726.37	9856.51	10253	11809.5	6798.27	5676.24	7263.49	4032.37	7096.93	7263.92
UBE2V1	26096.8	26357.2	36591.1	33301.3	37287.8	38745.7	39240.6	37733.8	34362	37605.7	31523.3	40512.4
EIF3G	26864.9	10521.3	26338.5	30026.8	36572.4	11602.2	27902.5	28584.3	26430.5	27630.6	19148.9	30200.3
TMA16	1006.85	767.815	1078.75	79.8135	1584.68	1836.72	1438.87	1584.55	152.01	205.315	0	509.019
PPA1	30368	32322.9	37372.7	40258.6	38069.5	44439.4	78240.2	66902.4	82263.9	82298.1	75841.3	92816.8
NOP2	18100.9	16057	17901.4	21146.9	20618.3	22089.9	23326.7	20295.3	20651.3	17934.8	15485.4	20909.6
PLEKHF2	5332.89	11706.8	9986.89	6882.24	11790.5	14463.8	9644.19	3691.1	6335.48	3828.79	0	4241.64
PGP	1931.07	2093.76	2598.68	2773.12	2634.85	2712.17	3841.43	3941.48	3854.21	3623.86	2600.66	3530.81
MAP2K4	1141.6	1319.07	2759.17	2537.97	2035.95	1824.9	1343.06	3818.51	1573.5	2022.42	5441.66	2757.32
MTCH2	18837.3	17670.6	19334.7	21317.2	24701.7	22430.8	16921.1	16694.2	14990.7	18625.7	9710.59	19763.3
MRPL14	5874.32	5434.92	6036.79	6895.44	7418.42	6947.85	6189.74	6959.67	6024.29	6008.85	4120.3	7142.85
GULP1	2019.66	2453.58	2891.59	2736.28	3602.78	2688.1	882.673	1131.71	2779.03	1222.26	2198.32	1771.94
NAA25	13494.4	14475	15620.5	19427.8	12307.9	21689.6	30862.6	33217.4	36278.4	23975	27641.8	23983.2
USP8	1257.88	1119.97	1057.3	1470.04	1303.2	1436.87	943.774	1849.72	1563.24	981.343	1604.89	1457.74
EIF3D	36531.5	35756.9	35581.7	36684.2	46770.1	48724.4	41973.7	73959.3	74838.4	80913.4	68732.5	47064.3
ELAVL1	47071.7	35082.2	50257.8	58071.9	56742.6	47429.9	63432.3	70948.1	67169.1	61716.6	47388.8	63869
GMDS	6154.48	4519.26	4142.94	5301.58	6491.22	6356.1	9395.48	7312.29	8832.89	7685.77	5135.99	5578.9
SLMAP	1232.47	58312	1139.18	68151	2256.97	3912.07	10820.7	47086.7	46052.6	11413.3	42279.2	684.29
GTF2I	9624.83	8747.95	10841.4	12711.4	11609.1	11458	5924.14	8761.63	8461.71	8298.74	5026.9	7404.6
PRDX3	10135.5	9290.09	12053	12010.9	12862.6	13676.6	18381.4	16301.6	16782.7	16590.4	10070.4	16168.2
AMMECR1	587.918	1133.08	778.957	1059.58	1001.35	1000.2	921.22	1079.18	1026.06	1171.93	813.887	1082.72
PDLIM2	1422.97	1381.76	2159.85	2474.35	2588.89	1015.51	2264.38	2226.31	1993.73	2375.23	816.222	1238.59
PPA2	13360.5	13146.5	13471	14748.3	17293.6	16899.8	10416.8	15385.1	13259.6	14054.7	8833.28	10957.1
SNX27	3369.6	4248.71	3624.5	5020.96	4813.34	3928.61	2866.2	3083.82	3044.26	3852.51	1824.62	3523.27
FHL2	908.115	564.869	1044.06	988.8	1190.18	902.227	1379.09	1116.93	1130.9	1337.52	872.153	1184.42
MARK2	2147.32	2373.12	2263.17	3728.38	2328.19	2247.04	2150.55	3832.67	3623.28	2532.41	1879.53	4962.97
TP53RK	2922.49	2602.86	3038.06	3536.49	3487.73	3457.86	3253.3	3569.14	2826.54	2400.7	2401.35	3065.33
KRTCAP2	4072.11	2934.64	6466.54	5936.81	5198.8	5356.11	9435.53	6801.77	6132.22	7039.8	5503.02	6383.07
CCDC18	1392.39	1354.06	1266.48	1488.3	1745.25	1677.5	1484.12	1135.42	1332.49	1255.84	454.662	1095.18
NCAPG	10077.6	10143.3	10097	14863	9973.63	12264.2	16312.9	15349.7	14821.1	13767.9	8507.65	12916.9
METTL3	2497.99	2407.99	1798.53	2541.39	3108.5	2551.8	2340	2141.75	4981.38	11445.1	3246.09	4668.84
ABHD14B	13645.4	14069.7	12608.7	20237.1	14301.3	14786.5	9431.35	15799.3	8825.52	7797.54	6429.05	6614.01
TMEM186	566.954	406.695	407.786	548.93	538.322	602.227	386.633	185.296	108.811	120.109	237.133	0
USP16	336.271	753.777	380.636	271.223	713.138	813.857	1185	1161.79	1293.28	906.225	548.324	1393.84
GTPBP2	2269.18	2285.84	2065.77	2605.08	1406.71	4082.89	3944.64	3731.74	2326.66	802.766	3011.68	5776.51
TNRC6A	584.378	576.745	519.816	791.813	722.825	540.389	1254.16	843.646	650.937	1154.61	0	194.91
PDCD10	47610.7	54314.4	51514.2	63115	60528.2	63912.2	84599.2	8928.29	85685.9	77102.1	7884.79	75807.9
EIF5AL1	10857.1	10535.6	10422	13820.9	13014.6	12049.5	6576.78	4969.12	3291.77	7947.99	4802.06	7874.6
UTP18	4651.28	4319.67	5124.79	4482.29	6462.09	6282.21	7024.43	7031.87	7310.91	3503.89	5423.61	5214.28
DPP9	3544	2443.16	3251.57	4444.72	3354.05	3485.84	6265.01	7358.43	6818.94	6386.05	4765.29	5409.07
ZMYM4	1476.97	2111.27	1890.01	3107.18	1933.64	1650.33	1325.45	957.752	1509.38	1720.96	1318.9	1747.75
PABPC4	15464.6	14225.2	20055	19877.6	19631.2	21234.3	26257.6	26827.8	27222.8	24929.2	21536.1	21182
MSH3	921.126	1200.04	1228.45	1382.72	1755.18	951.962	1371.66	1621.47	1975.16	1373.88	2385.06	1472.85
OXR1	5444.42	5289.03	5749.85	6216.76	6291.53	7616.45	2651.73	1783.14	8282.54	8283.69	9405.08	6458.53
POLD1	5231.52	3141.37	2326.71	4911.11	5349.92	2798.61	15456.7	17333.4	5499.26	4890.32	5128.57	11512.1
CD82	349.851	0	450.204	530.707	445.502	0	342.119	315.32	798.249	416.112	210.293	924.366
RWDD4	2012.56	1629.66	1579.72	1812.04	2141.74	2416.86	2263.83	1387.23	1971.54	1569.19	934.878	2027.72
AKR1E2	2496.79	2483.54	3255.75	3114.87	3269.33	3663.13	1265.22	1311.57	1324.75	1044.67	1208.63	1281.46
GFM1	12934.4	21777.7	12300.6	18777.8	19171.7	19400.6	5078.68	16385	12429.2	10667.7	3445.36	4710.93
RAC1	5685.63	7310.06	8513.51	8049.91	8179.48	10008.4	7835.3	6887.48	7700.36	5893.31	10387.8	3343.58
VPS52	1658.99	1989.84	2050.69	3049.19	2722.95	1180.26	3171.88	956.412	4579.86	2596.67	2843.03	1908.9
GALE	4910.79	6029.26	4774.85	6417.25	5706.31	7043.88	10959.6	13537.6	15075.6	14270.8	10729	13819.9
PEX19	1454.5	1387.89	1382.49	1041.74	1975.88	2134.43	2552.91	1314.22	1903.9	3043.81	1610.29	5146.44
H1-5	63788	63584.3	70163.6	80105.3	83181.8	77592.6	328.351	416.375	509.891	361.834	779.163	364.525
FOXK2	2299.59	7546.5	8480.33	8945.19	7409.61	5989.1	9497.25	7900.12	6352.48	8902.1	1385.85	7168.12
DNAJA2	5831.15	7265.44	7730.34	8334.5	8866.81	8189.57	8164.35	6295.73	8406.49	10741.5	10823.9	10625.5
ATP5MJ	2198.82	2167.88	1622.8	2156.68	2724.09	2419.96	2040.31	2129.72	2199.84	1840.56	1248.15	445.946
ATP5MG	21425.8	10286.2	23263.2	19895.6	22573.2	24539.2	8258.05	16815.1	11790.6	17206.3	11721.1	17010.2
ATN1	165.804	114.923	317.336	194.918	190.108	343.835	143.476	209.293	158.191	367.725	52603.8	155.467
ERAL1	2108.87	2419.75	2549.14	2179.2	3007.79	3437.9	2925.07	4108.93	3261.07	3598.65	2014.04	2572.52
TMED8	3286.65	3890.23	3518.64	3253.32	3368.07	6410.32	6385.85	3946.67	5136.08	5979.85	11842.3	3192.63
EHD3	806.942	1340.38	1339.77	1758.65	1626.88	861.645	1618.8	2102.11	2245.4	1591.83	4286.42	830.18
MED23	7747.13	14383.8	10248.8	12813	14287.5	12334.4	15910.5	15690.9	17129.6	17702.8	18141.2	20716.7
AAGAB	4516.77	4567.91	2765.05	4858.91	4629.47	4938.6	3799.26	4074.41	4216.79	4102.45	3378.31	3836.56
RNF31	661.971	846.671	613.854	884.675	948.007	750.631	1538.39	1586.31	1576.06	1858.36	1047.04	1374.59
SLC25A13	9329.26	11412.7	8697.7	12911.3	11135.2	11775.9	11677.2	11629.5	11140.1	10899.9	12142.1	9647.4
RBPJL	24058.7	26750.8	27453.2	24686	31903.9	38627.7	8127.87	234.857	6339.48	6930.31	13290.6	6370.19
CMPK1	26500.1	28676.1	35496.4	36037.6	36976.2	37288.8	22039.3	33291.1	19156.5	20931.8	39946.7	19698.9
ACADM	19192.8	17833	17687	22886.8	21690.3	21976	18793.9	19956.1	18933.8	19503.4	12359.3	17333.2
FAIM	10455.1	10584.8	18363.9	11006.2	19194.2	17723.4	34903.8	34314.2	14578.4	31089	18909.5	15322.5
AIFM2	2329.73	1994.06	1379.47	1339.13	4036.19	1559.11	3326.26	2721.93	2673.04	3266.21	1536.61	2800.38
HSPA9	198613	196140	243094	262307	251783	261213	155745	158555	158404	143511	145434	125183
HAX1	4412.75	2590.24	3693.38	4211.81	4061.08	4727.5	2758.97	3008.15	2512.71	2511.56	2895.35	3239.22
FN3KRP	1921.14	1486.49	2006.58	2006	2118.39	2455.99	2926.49	2669.66	2325.99	2506.92	1063.06	2368.64
SERPINE2	2847.22	2826.64	3623.19	3846.4	4068.58	3384.15	3892.78	4032.81	4025.06	5136.62	3042.5	3523.03
MRPL43	3360.77	3836.05	3683.35	4100.69	5516	3600.64	2170.49	1461.11	2075.4	2221.08	4000.14	2913.85
MYO3B	342.533	445.709	297.293	433.081	326.638	558.926	394.308	554.885	530.607	256.754	560.937	185.168
EIF3A	25895.9	20663.9	17340.7	18097.1	28933.8	30585	48421.9	49603.6	53048.1	57759.2	43669.5	38611.7
DPYSL3	4386.07	6000.28	4083.03	9129.07	4454.91	3988.85	7158.89	6515.7	7593.2	7526.96	10530	6686.62
CCDC9	1210.65	1151.16	1543.78	1730.66	1521.04	1491.27	2767.01	2052.99	2745.69	3481.51	1069.45	2981.55
LRRC20	1387.78	1671.54	2282.73	1308.95	2793.51	2378.62	8563.05	7529.44	7947.89	5819.93	4632.19	7295.03
ELP1	4408.15	6358.85	6437	6614.61	7198.14	7054.14	4150.73	3618.24	3320.24	2984.4	2701.2	3500.75
UGCG	7200.12	7493.24	8314.83	8472.65	9791.99	9640.56	833.996	1249.33	823.353	2637.65	3078.02	1789.29
IPO11	4986.8	8696.38	5109.91	5302.32	5070.34	12418.9	5511.17	5831.7	5794.1	6582.46	4399.02	6508.07
NDUFB4	6149.66	5012.5	8368.08	7440.85	6966.58	9271.68	5979.13	6229.53	4939.81	4673.75	5495.9	3650.44
SRPRA	6334.94	5678.99	6359.58	8704.4	7515.14	6053.82	14010.2	16122.9	14456.8	13123.4	11213.4	10629.7
COX4I1	25845.6	22346	34233.4	33308.6	33422.9	33173.3	26194.5	25466.1	24377	23135.4	17533.9	19592.5
XPNPEP3	1073.77	1191.95	1203.28	1378.54	1516.89	1308.59	1157.42	1188.96	1188.32	1151.53	999.978	1283.12
PRSS2	909.797	944.998	1051.07	899.824	1366.43	1255.25	525.879	841.873	634.505	736.463	105.083	697.32
MVK	1953.61	2288.29	3089.45	3069.85	2711.11	3103.28	5515.42	5149.51	5601.58	4398.03	4023.84	4685.56
DOCK11	1855.09	1656.42	2958.83	2654.43	2211.65	2974.76	2279.33	1977.46	2140.82	2597.37	2400.11	1829.68
USP47	18659.4	18343.5	5393.45	17474.1	17242.1	16646.1	16794.3	17739.4	18009.8	17344.5	7257.23	14920.9
THBS1	3972.73	4035.77	4691.03	4943.35	5375.25	5062.57	3357.04	2801.73	4052.89	4239.01	2280.69	5318.47
CYB5A	2754.77	2557.14	3448.3	3862.11	3488.57	3253.02	3339.05	3608.11	3142.15	5533.72	2257.29	5573.78
MRPL4	5208.05	4307.49	5993.57	5713.59	6080.44	6977.44	4099.76	4158.16	4163.89	5343.21	5519.15	7168.5
MAP3K20	3211.78	3975.72	3468.9	4753.36	4410.99	3733.52	4453.59	4740.67	4017.69	4043.71	5344.93	3503.03
MTMR1	2355.4	2320.87	2693.15	3344.89	2415.26	3156	2654.64	2869.97	2072.85	3050.79	1572.38	2961.41
CHD3	1849.55	1191.9	1055.6	1741.84	1648.26	1565.81	1303.11	1338.26	959.155	1409.21	862.251	812.47
FTO	17385.6	5899.52	6852.13	16276.8	13901.8	6267.03	10554.5	4765.14	20980.2	14768.2	7708.16	11825.6
ATG16L1	3881.86	849.187	6374.19	3120.71	5234.26	5074.2	4193.25	4501.54	1323.63	1657.87	2737.8	4329.44
SERPINE1	0	1140.71	873.309	996.975	902.034	536.079	196.282	153.219	198.99	187.917	0	0
YTHDF3	6709.95	5106.34	7910.27	7791.65	8350.01	7706.39	7318.77	6168.71	5275.6	5211.8	6231.21	6292.14
ERGIC1	7829.83	7559.64	9071.76	9592.58	10096.8	9877.72	7635.29	9338.69	9625.91	5334.66	3091.35	7947.91
ADAM12	747.429	375.906	1381.68	457.989	1409.26	1160.19	1039.78	601.207	935.054	129.055	905.569	192.356
ADK	35064.9	6065.51	6082.78	7940.46	42846.5	6267.49	10417.4	9796.33	9913.26	39923	30894.3	11549.2
CYP51A1	1908.93	1095.34	809.461	1017.68	1605.55	1985.03	3239.5	4511.56	3163.32	4281.14	3115.56	3182.54
PPCS	2386.66	1680.75	2629.16	994.884	3636.19	3459.59	2854.54	3038.62	3316.84	3280.92	1433.71	3055.27
ALG2	4307.38	4271.15	4921.36	5404.78	6323.95	4576.36	4714.51	3671.3	4292.48	3979.96	2900.29	4455.98
IMP4	939.552	1159.58	3606.2	3894.17	1564.86	1431.46	5129.07	4295.63	5116.82	6075.69	4712.67	3764.64
SDHA	27315	23612.8	30555.9	32764.7	34360.4	31284.1	21479.6	19941.8	19425.7	22414.2	10906.9	25427.5
AARSD1	875.467	1126.27	692.93	1060.59	1005.12	1187.84	2149.43	2131.92	1891.12	2907.56	1261.39	3339.57
ESS2	73.067	134.114	126.403	162.756	79.7792	160.228	143.19	176.802	128.997	125.055	0	80.0748
GOLM1	8814.25	8488.87	8741.97	10876.9	9909.41	10653.3	8131.49	7990.51	7447.58	7347.82	5051.22	6262.84
PREPL	1294.83	848.635	704.677	1163.64	1278.51	995.767	3156.73	633.424	791.746	863.988	1031.89	6691.89
CHP1	1562.33	1549.13	1542.38	1685.1	1799.75	2132.25	2840.09	2197.17	2246.42	1969.06	544.556	2561.61
POGK	102.416	101.82	105.323	71.0901	145.15	157.311	153.733	69.9976	83.6127	111.037	136.168	89.9289
NHP2	7365.43	6941.48	9128.89	9604.64	8279.44	10383.4	11521.1	9469.91	10393.4	9046.32	8987.48	8193.26
NADK2	3050.54	4157.8	3473.69	3048.93	4989.25	4845.94	1912.78	2487.14	2369.6	2918.41	2067.51	1824.76
RBBP9	2798.78	6982.87	1618.41	8952.71	3227.42	1565.99	7644.8	5266.77	5336.42	3420.86	4246.14	5207.7
CDS2	1514.13	2255.86	2351.73	2721.43	1980.97	2678.39	2401.81	2388.06	2498.83	2245.43	459.24	1385.61
ORC1	812.078	1075.85	1285.84	1270.56	1314.64	1241.25	758.296	924.222	1096.02	1279.24	351.858	1097.21
LRP1	983.44	654.291	2082.56	1603.35	1117.31	1762.2	2674.69	1122.74	2438.94	2205.38	2454.92	2137.59
VIM	779848	678988	829703	908415	948813	899984	933522	1.0104e+06	947667	925139	916076	967381
MED28	712.339	973.712	778.934	1035.05	901.272	1032.08	1732.61	1504.35	1461.5	1836.66	2144.63	975.283
MYDGF	26883.6	26244.1	32402.7	34912.3	34254.1	33829.3	29257.1	30409.4	27773.8	30815.6	21871.1	34029.3
EZH1	580.949	1278.98	1846	1394.64	1276.62	1789.45	2191.57	2315.37	2026.3	2874.5	1214.34	1471.72
PEX16	923.23	953.892	858.349	1358.36	1007.87	925.537	777.778	877.775	713.622	834.085	636.318	403.931
TDRKH	2275.34	2258.74	4183.97	3450.68	3651.57	3388.19	3672.01	3407.38	3042.64	710.01	2304.74	1778.02
SNW1	4340.52	6975.3	4921.08	3759.29	11212.3	4556.76	6293.32	4933.53	6878.66	2754.9	5814.69	4417.52
NAXE	7348.83	4143.28	5059.4	6968.16	6478.75	6457.58	6500.29	6161.91	7820.38	5498.07	11486.8	2268.55
UTP4	5812.26	4896.17	6138.82	7126.62	6952.24	6180.29	8235.35	10169.1	9879.6	9082.85	7848.42	9374.19
SNAPIN	2477.11	2532.32	7730.66	3325.99	9031.27	2954.64	4184.65	3700.82	6694.18	4523.45	4161.13	4312.74
NDUFA9	9608.46	10103.3	8459.5	10884.4	11347.4	11624.1	8278.71	10247.3	9128.27	8260.87	6000.12	8678.86
DEK	26034.1	26130.2	28155.2	32559.7	32606.1	31346.5	56407	57056.2	56725	60156.8	45233.8	63624.1
TUBGCP5	114.487	96.4654	79.2036	96.3949	103.351	148.808	397.003	229.859	207.791	67.4457	129.565	164.616
HUWE1	27268.8	29285.7	23265	29424.9	33840.4	32602.2	27355.8	27176.7	30919.5	28454.6	26784.6	26888.7
SNRPB	978.514	422.297	392.487	615.247	538.283	1000.14	4784.14	5247.78	4917.21	4289.37	3453.59	4805.2
PCBP2	33050	45814.8	44764.8	49155.4	49867.1	49421.7	62138.7	64310.9	61091.8	63390.2	45880.7	62699.8
RDH13	1915.07	2126.35	2702.34	2731.66	2453.44	2910.48	1066.3	580.676	913.096	889.231	950.949	690.928
TAX1BP1	4446.61	3730.89	5214.75	5451.75	5225.01	5395.78	5501.99	4712.88	3531.26	1749.56	1873.39	2789.61
DDX39A	4387.12	6987.26	7436.54	7755.29	5996.46	8823.93	7245.05	9041.3	11892.5	9222.47	10955.1	3705.47
PLK1	6976.82	3996.27	4629.01	6556.75	5477.3	6685.23	6937.8	6535.49	8454.28	6716.56	7568.65	4875.99
PIGT	4595.18	4591.14	5759.04	6662.89	5140.51	6127.58	3780.87	2151.78	2577.84	3356.94	3619.18	2837.12
NIPA2	543.357	435.06	190.427	503.639	786.902	111.787	279.545	233.612	221.641	915.99	476.865	183.419
MAPK13	547.418	691.261	659.669	971.67	922.674	382.281	428.994	346.856	4532.43	1310.07	2835.13	1087.54
PIGW	530.556	677.987	605.406	563.179	742.832	869.324	747.126	751.458	879.183	934.203	385.052	916.868
TRIP11	8523.37	6634.52	5215.14	8571.8	7897.03	7959.4	3854.86	4349.37	4406.73	4400.3	6786.46	5340.1
POLR1A	3172.34	2815.17	4128.62	4200.09	4140.14	3787.14	3214.51	2385.02	3016.99	4417.23	2650.47	3575.16
RAP1GDS1	4814.64	6325.74	6934.88	5449.59	12041	4176.57	21015.7	14252.6	17470.1	20668.2	15244.2	6395.77
SOAT1	4235.9	4931.31	4163.1	5309.2	5418.08	5248.02	9632.59	10564.7	10436.7	9484.1	7926.06	8195.35
DNAJC15	233.985	209.353	132.099	342.129	128.51	218.94	156.198	255.264	245.611	266.798	406.319	461.511
MGME1	3842.08	3660.65	4723.06	4660.49	4647.87	5342.13	3338.7	3489.53	2895.27	3745.57	1720.45	2380
MRPS9	3622.46	3185.53	3950.37	5134.62	4361.23	3394.68	2960.02	1232.17	2709.25	2539.45	3022.56	2518.41
MRPL41	2449.17	2883.01	3773.96	3632.5	3555.81	3722.21	1971.09	1868.28	1731.4	2211.19	1363.67	1844.36
SLC25A14	261.628	312.121	575.324	396.537	523.264	456.944	69.3911	3095	2972.46	2806.04	1263.65	3116.22
NCBP3	1812.21	66812.6	70736.9	54486.8	55839.1	56540.6	4192.99	63313.7	60602	61712.2	52059.4	53029.3
SPIRE1	1081.72	405.181	960.001	901.533	808.559	1219.53	1479.17	1447.54	1296.72	704.077	1207.07	748.519
FADD	1166.77	1326.31	1649.71	1613.77	1635.24	1710.76	3383.92	3224.65	3335.97	3290.42	23333.6	1377.6
BCL2L12	5383.97	5650.12	5688.45	6331.65	6715.53	6970.1	7147.77	6642.92	8702.52	8162.76	4020.15	2723.19
ZNF638	2912.61	2356.11	7437.41	2413.23	6695.57	6099.27	2575.79	8229.23	7823.68	5843.91	9272.06	7737.16
CRMP1	45241.6	78283.8	81206.6	73164.2	85420.4	86219.5	12263.4	16306.3	15931.6	15223.1	9677.04	11822.5
MLKL	1014.72	883.664	313.411	2185.68	241.329	217.239	291.175	248.905	293.355	193.746	235.683	257.492
URI1	1533.07	1127.37	715.027	423.295	884.074	2727.3	2293.67	1640.27	1132.77	1705.39	1426.07	1762.91
ARHGAP35	5623.34	2352.07	2802.07	4633.05	3342.25	4904.11	3870.41	2558.4	3472.59	2390.11	3458.75	3189.42
BAZ2A	1837.13	11535	15355.9	15508.8	18169.7	638.614	1106.99	1179.2	1098.97	1093.85	2800.08	2635.56
TAOK2	405.964	404.073	351.598	565.935	493.042	328.315	182.033	377.555	340.433	422.022	153.917	94.9072
COG1	1447.6	1404.3	1357.55	1656.14	1617.48	1752.58	2252.91	1516.65	1695.38	2010.02	1306.78	921.232
LRCH3	802.688	368.446	1497.08	1047.81	1141.17	995.91	942.466	784.245	732.925	1223.44	915.333	1521
TARS1	27476.4	26933	31902.5	33947.3	33346.6	35728.6	63619.4	64068.9	61883.5	61548.5	51361.2	56259.3
MAT2B	13959.8	10746.9	14509.4	14645.5	15763	16387.2	26246.5	23085	21356.2	22561.8	21171.8	17863.7
BZW1	6574.93	7186.48	6626.87	9130.14	7137.62	8060.75	12471.2	14066.1	19960.1	12571.6	21006.2	11827.2
EIF4A3	24915.9	24885.8	27592.9	30007.1	31854.1	30472.5	46353.6	44728.5	45684.8	47590.6	33822.8	43925.4
TSR1	8750.01	9087.3	9337.1	10394.1	10970.9	11042.8	10102.9	10236.5	10375.2	10357.6	7879.31	8156.66
TBL1XR1	9417.44	8745.49	8393.08	9360.59	10958	11348.5	14272	14789.1	13613.9	15998.4	11098.6	15699.8
C8orf33	4806.14	4888.42	4480.65	5567.48	5981.96	5353.77	4681.64	3932.24	3663.68	4652	2029.43	5599.51
PCMT1	18667.6	15147	19740.6	21109.2	21561.5	21183	19272.8	19048	19031.3	20330.3	14500.6	19699.8
HERC2P3	1139.33	992.236	1031.32	1087.85	1808.46	873.261	556.605	734.986	483.724	619.81	523.304	672.199
ARFGAP3	2197.78	2855.25	2679.6	3296.26	2629.78	3288.5	4139.97	4557.55	1861.58	2227.77	3347.99	5036.19
INTS13	2341.92	2563.38	2947.35	3449.92	2494.7	3412.52	1746.29	1540.26	1799.87	1673.58	2650.16	1455.59
HDDC2	4364.12	4332.62	3668.77	4452.5	5421.03	4859.08	2952.64	2550.06	2454.07	2624.32	1506.51	3454.63
TRANK1	294.12	348.364	265.279	399.035	350.966	331.01	396.147	453.613	382.313	414.375	418.167	263.614
SLC25A5	86656.7	79840.3	96765.4	96245.9	97764.5	119466	80993.9	85503.4	85472.2	74674.3	104142	80078.7
MED30	738.055	1796.26	1755.04	640.661	3978.99	487.833	745.344	431.717	487.16	290.342	620.889	262.201
GLS2	1468.31	1900.37	1837.83	2222.65	1190.6	2786.03	249.441	461.862	779.218	379.102	605.91	146.574
PDE4DIP	634.415	619.361	594.363	759.395	768.109	672.96	1393.07	1367.53	1823.44	2058.55	1266.7	1892.65
YIF1B	7707.66	5739.6	6403.49	7359.32	11010.1	5265.11	11366.2	8421.5	9918.25	11354.9	4727.44	11576.7
KIAA0319L	1365.07	1807.66	2014.54	2187.47	2016.25	1969.89	1393.6	1003.5	903.201	2261.28	1478.38	1018.1
CPNE7	544.88	634.778	532.464	649.869	891.791	496.014	1037.64	1615.39	783.324	2798.12	1171.91	955.978
P3H3	3333.32	3321.43	3469.69	4147.32	4574.71	3327.01	4777.3	9829.22	5733.54	3694.09	11140	3418.39
KRT83	264.88	207.843	128.819	315.269	141.854	258.72	4549.29	3535.61	5175.78	7118.01	7291.87	6170.95
KRT87P	264.88	207.843	128.819	315.269	141.854	258.72	4549.29	3535.61	5175.78	7118.01	7291.87	6170.95
ABCF2	12676	13656	14098.6	16554.2	15994.5	15559	23908	24365.6	23601.5	24495.6	18155.7	25261.8
EMC10	7253.58	4876.05	7697.81	7426.29	8603.09	7558.76	6830.84	7414.34	6978.23	6716.61	6147.37	5666.08
SPAST	82.0611	68.8526	99.5332	92.4788	77.5368	127.878	60.2364	106.513	0	153.249	0	115.853
RACGAP1	3088.27	2850.17	3637.68	3824.92	3791.09	3770.42	6878.35	6331.31	6121.75	6863.99	3436.09	7789.93
CHD1	8427.47	7824.05	9071.25	10051.7	9615.93	10441.5	7561.03	15907.7	15078.8	3988.29	5290.61	10573.3
PPP2R5E	1889.79	1338.52	3337.4	1650.68	3493.66	2662.05	1836.35	3674.47	3494.43	2539.98	2991.68	3199.68
SAMHD1	11067.6	12537.4	10770.1	12920.1	14125.8	13821.7	20471.2	20185.8	19954.2	20618.7	13519.9	20764.6
NR2F1	146.301	177.061	467.693	379.165	87.8792	473.305	528.496	731.316	743.395	1019.16	1751.11	546.074
DDX28	845.582	1211.49	1199.48	1194.38	1383.57	1293.09	577.536	391.844	412.682	376.542	259.818	994.977
GINS4	2276.4	4137.3	1837.59	1635.29	4151.52	4018.99	2362.55	2427.65	1923.94	2335.01	1813.3	2775.16
N4BP1	193.79	250.361	220.258	257.199	353.609	178.729	376.886	324.526	559.501	538.352	182.708	566.905
DNAH10	2055.15	2181.75	2572.35	3020.5	2459.17	2611.74	1884.58	1704.01	1436.94	1429.82	1176.71	547.169
STK24	5902.84	2340.97	2776.26	2950.26	7270.8	2870.07	3675.82	4190.83	5736.23	4156.02	4705.26	4480.31
UPF2	2166.79	3125.69	24783.2	25570.7	4801.86	5353.57	8232.35	6877.97	18599.9	24945.6	4701.3	16276.3
TRMT10C	20913.4	24379	16450.9	23700.7	24994.2	24644.6	14651.9	14227.3	14077.5	13266.6	12070.2	12425.4
MBLAC2	812.976	897.215	2939.78	1617.34	2901.61	1003.46	1381.18	1499.13	1376.11	1492.14	1796.16	1775.33
SERPINB7	233.343	649.809	539.888	640.338	757.872	291.806	631.432	548.069	32.0199	673.089	176.863	490.418
TMCO1	7595.06	10303.7	9502.91	9884.52	11639.4	11015	15164.5	12375.5	13184.2	15032.1	10653	12179.8
PSMG2	1455.33	1399.86	1135.38	1710.85	1565.4	1462.47	3355.05	3169.75	2971.09	2490.18	2806.01	2043.17
AAR2	5502.17	17079.6	19431	10594.6	19381.7	19911.2	20047.3	7893.74	11051.6	29419.9	11906.3	25473.1
UBR5	3221.32	2870.03	2146.93	3268.97	3762.05	2751.34	3943.63	8285.29	3341.19	3767.34	2378.38	2613.56
SDF2	2138.57	2096.8	2979.08	2492.73	2843.62	3230.22	2006.06	1592.02	1777.44	1226.1	1176.1	872.847
RPS13	62611.1	60454.9	67345.9	73727	72482.1	79876.1	83219.7	97100.9	101716	77068.4	121243	59855.7
TMED4	3407.5	6773.8	6489.03	6436.29	6607.96	6744.84	7718.06	7116.34	6974.39	7379.48	7676.48	5338.3
RMDN1	5308.75	5767.45	5547.86	6345.22	6942.22	6443.51	8082.43	8409.62	8048.07	7424.79	5433.69	8491.44
CASP3	5090.08	6550.11	6707.05	7575.97	7332.03	6868.03	6013.25	5610.24	5522.34	5324.82	6291.3	5435.22
LARP4	11885.7	10891.6	23002.5	18794.7	21157.4	14375.7	16186.4	15733.5	15264.7	12570.5	13736.2	12935.7
RAD1	526.67	602.608	606.731	701.897	689.168	668.819	1337.07	691.336	499.594	1356.2	646.806	1019.35
TOR4A	3537.84	539.384	1632.1	1445.87	3936.07	1392.42	1304.84	1018.31	945.289	1041.27	8150.53	1008.45
AKR1A1	14709.2	15275.1	15769	16827.1	15878.5	21582	4458.87	4028.83	3562.88	5698.48	3803.02	5434.15
CDK12	1001.25	910.697	842.842	1250.48	936.625	1081.12	1810.26	1847.03	1580.52	1680.19	957.318	540.661
PATL1	2213.72	2455.4	2305.66	979.359	3790.44	3504.8	8800.33	8622.17	8266.36	8315.7	3009.74	9513.61
DDX47	7186.87	2452.03	3616.86	4473.94	5991.73	5259.62	6403.24	7254.53	7476.29	6946.59	12292.1	4429.4
SMAD3	792.824	1273.33	1193.87	681.078	1977.79	1207.89	2449.21	3206.5	2648.19	1497.32	1194.57	3159.54
ZBTB33	1748.83	1607.51	2081.51	2297.2	1962.26	2188.4	2241.94	2235.5	737.239	2283.58	485.342	2394.07
MCTS1	10659.8	24290.9	16122.5	18609.4	27347	14597	43031.7	32808.6	39176	41661.7	28573	37489.2
FBXW11	300.925	365.496	339.855	442.745	368.195	381.61	582.173	249.68	601.861	235.194	335.033	337.151
BTRC	300.925	365.496	339.855	442.745	368.195	381.61	582.173	249.68	601.861	235.194	335.033	337.151
GALC	1686.16	2097.02	1799.05	2413.65	2360.69	1840.74	3955.94	2932.43	1733.82	3069.2	2426.21	1676.22
YIPF3	1058.06	1761.32	1514.3	1487.88	1888.48	1758.16	2512.74	3121.15	2927.88	2255.96	2243.3	2036.63
HPS6	2437.76	2136.34	11598.7	2977.79	13417.7	2764.83	1389.14	1262.54	1285.06	1484.43	5112.62	1909.1
CCAR2	19027.2	18672.4	19142.6	22941	22364.8	22034.3	11008.7	11081.1	11303.8	10148.1	6848.15	10951.9
NTPCR	6448.38	6796.07	5694.82	7685.33	8186.7	6561.14	4105.39	4871.73	4311.05	5179.56	2581.77	4961.46
COL18A1	1561.96	1385.33	1312.53	1517.05	1399.95	2128.2	550.145	631.278	731.557	1005.32	680.473	644.453
MYH14	18883	20389.9	18932.5	19937.8	21645.4	27346.8	26744.7	26088.8	25848.1	23436.9	11439.9	25036.8
AKR7A2	12720.4	14082.2	10517.2	14774.8	14689.2	14731.4	15465	18197.3	17614.4	16321.3	13212.3	15448.5
RBM24	3417.09	3266.62	9508.79	5297.58	6497.91	7376.73	7231.93	8266.85	7335.22	6519.57	10493.7	4047.61
SMU1	19288.5	17904	20193.3	21798.4	22695.9	23438.6	17867.4	18640.5	17385	16991.7	5272.28	19984.7
EIF3L	27626.3	26538.8	31191.5	28177.4	46520.5	26322.7	47907.2	36535.3	40278.1	50651.1	64071.5	58823.2
RPL9	40326	36748.9	42687.5	49358.9	43463.6	48916.7	43898.4	58518.3	51699.9	45424	64060.7	48816.2
RRAGC	7024.99	6167.37	6741.52	8263.14	8786.01	6541.41	2782.75	3077.97	2740.74	3195.88	3701.15	3406.58
SRGAP2	2331.8	2303.13	2829.99	2819.88	2943.68	3070.29	3256.63	2266.29	1764.23	3380.05	3573.61	2806.05
SHPK	2961.77	3496.21	2521.89	3513.82	3864.2	3247.64	350.996	711.062	1063.22	627.872	801.426	688.23
THAP4	26014.9	134.23	24286.2	19733.3	20892.4	19052.5	90.8284	119.295	104.117	124.637	21131.8	233.584
TM9SF2	17602.9	16560.6	17967.5	19080.1	21785.8	20815.1	19590.6	18600.3	15617.1	18756.1	9391.83	14429.7
SEPTIN11	22477.6	23157.5	21542.4	24275.6	28998.8	26200	29019.3	25850.8	22870.5	29320.4	15389.3	36150.9
AP1M1	13102.3	13803.8	14701.3	15494.6	17499.5	16229.2	28923.8	25711.4	25363.7	26951.2	14981.3	24182.3
ABCB8	338.353	168.429	486.978	503.489	414.842	257.279	224.584	233.606	278.847	93.5086	0	65.6986
RNASEH2A	33215.4	36377.2	43084.2	43868.8	43944.3	45469.3	41934.8	43990.4	3177.7	54909.1	40285.3	63271
NECAP2	7662.78	7266.4	7601.41	9454.96	7353.99	9833.91	10716.7	10635.4	9882.04	10674.4	7316.93	10711.6
SUGP1	3188.61	1033.41	2970.71	2980.71	2105.7	3418.52	3057.38	2433.57	4686.22	4541.74	2519.37	4894.9
PLPBP	8091.65	10498.1	9900.57	8580.92	14004	11090.1	4794.1	4113.89	4053.35	3520.09	2284.31	7456.87
CYSTM1	5039.37	3394.3	3464.59	2374.28	6754.17	4931.26	1955.76	530.235	920.269	915.214	1017	1756.01
SNRNP40	13152.9	14060.9	12215.6	15725.4	15766.1	15085.6	12608.5	15540	18865.8	12355.5	9599.83	14684.4
OVCA2	946.104	967.754	1237.24	1242.15	1432.72	1047.43	767.009	637.428	659.868	1784.8	1172.05	420.743
C12orf57	8611.07	6075.2	7751.19	5944.05	10916.7	9642.78	4943.44	5316.27	2894.62	9359.38	2759.51	9228
SUMF2	16550.8	8508.88	16901.5	17540.5	15957	16064.6	9898.84	9677.36	10861.6	10901.9	6805.85	10432.4
LSM6	1118.52	1319.46	918.899	1273.22	1342.94	1348.22	2618.58	2372.58	1894.65	2425.55	1490.54	3086.3
ATXN2L	11266.5	19095	11436.8	15902	21184.8	12272.4	13439.3	10884.6	8231.78	13581.1	6655.51	13375.5
PIP5K1A	1033.63	1105.9	723.658	888.776	1569.21	922.569	744.007	1106.64	715.515	1279.82	1656.41	1163.39
C9orf129	4481.71	3608.9	3770.53	3870.94	5405.82	4726.63	8017.99	7434.62	7364.14	8452.05	5585.1	8197.99
RAD50	9324.05	9374.36	6216.89	7579.08	9989.53	11846.2	5664.25	4784.79	10911.6	8439.69	3905.78	6160.51
DCAF7	2549.91	2119.32	2323.41	2280.47	2833.73	3140.47	2885.72	3595	2609.28	2681.73	2140.95	1810.91
PYCR2	11748.6	12440	12510	14798.4	14871.8	13651.3	19509.4	17065.1	19189	19927.9	10758.8	18978.2
TDRD7	1020.98	4502.62	1175.44	1240.67	579.845	6086.07	1553.93	1817.38	1694.39	2856.02	1411.17	3781.89
HOXB4	349.687	237.582	506.567	503.336	338.51	448.603	96.7139	101.355	220.726	105.178	0	259.291
UFC1	3300.62	3089.69	3230.45	3671.26	3952.67	3725.95	4138.35	4810.48	4818.65	5137.95	3568.83	4249.55
PRKRIP1	158.819	235.708	144.228	228.855	237.334	169.395	214.734	156.873	134.533	380.931	305.736	391.641
IMUP	123.839	289.132	310.909	265.885	293.06	295.021	6279	5853.81	7787.6	6644.22	12257	6127.39
BBLN	177.533	168.678	66.4003	231.215	172.085	83.4282	146.245	196.266	178.329	167.344	153.692	82.4799
MGLL	4704.08	1822.59	2042.56	2345.55	4052.85	3706.92	3275.03	3681.75	3535.82	3766.88	2698.03	4611.62
[truncated: 5,124 more rows]
