# Supplementary material for: Proteomics Analysis of Polyphyllin D-Treated Triple-Negative Breast Cancer Cells Reveal the Anticancer Mechanisms of Polyphyllin D
Source: Appl Biochem Biotechnol. 2023 Aug 25;196(6):3148–61. doi: 10.1007/s12010-023-04679-4 (PMC11166742; doi:10.1007/s12010-023-04679-4)
Supplement: Supplementary file 3 — Supplementary file3 (XLSX 27 KB) [file 12010_2023_4679_MOESM3_ESM.xlsx]

## Sheet: Sheet1
Symbol	BT549_C1	BT549_C2	BT549_C3	BT549_S1	BT549_S2	BT549_S3	Fold change	P value
PITPNM1	275.437	238.369	221.51	42976.9	47849.7	44725.3	184.345	6.03111e-06
ST8SIA2	370.855	84.0352	55.8086	5866.8	6674.94	7277.24	38.8076	0.000106596
SFXN2	330.867	530.507	159.483	12413	12668.3	12505.3	36.8187	7.91109e-08
CSNK1E	412.829	357.671	60.3243	10866.9	9456.35	10035.9	36.541	2.03559e-05
OSBP2	173.708	0	0	1263.41	2125.78	2750.61	35.3455	0.0102482
NR2C2	1699.21	2440.52	2970.74	58948.3	57671.6	59055.6	24.7066	6.69402e-08
JUND	437.148	205.32	828.413	8497.98	8909.82	8972.83	17.9353	3.8299e-06
LMBR1	22.085	0	0	143.731	93.0465	88.1711	14.7136	0.00629598
KDM2A	1022.73	855.563	1242.1	11114.8	13498.6	15899.7	12.9833	0.000845933
VASN	427.252	242.858	371.866	4907.24	4071.03	3361.69	11.8428	0.0011148
FEM1B	194.528	337.302	1100.74	6416.68	6522.2	5834.04	11.499	8.56737e-05
TEP1	267.893	246.842	86.4561	1892.91	2090.9	2211.57	10.3052	6.8816e-05
TMEM38A	51.3502	162.267	0	278.1	804.801	965.783	9.59044	0.0454567
TMCC3	61.1352	0	52.083	330.639	336.617	403.127	9.45417	0.000445027
MYH6	526.408	530.388	0	2707.92	2155.99	3223.11	7.6524	0.00272614
ENPP7	153.413	70.111	75.2299	683.783	760.372	645.378	6.99417	0.000159463
CCND3	104.351	90.6973	145.918	1001	428.214	545.473	5.79145	0.0361068
IGF1R	271.393	223.909	213.846	1293.36	1297.17	1139.74	5.26023	5.16137e-05
CARNMT1	33.4233	0	67.6699	202.337	135.185	190.126	5.21941	0.0074816
MGST1	302.536	428.617	475.838	2094.15	1956.71	2192.42	5.1726	4.00899e-05
ATP2B2	1630.75	1093.29	4452.61	7074.12	14212.6	15535.4	5.13082	0.0249929
EPB41L1	378.278	762.985	334.393	2480.29	2678.74	2169.66	4.9664	0.000633029
TYSND1	0	191.761	0	345.076	289.543	278.235	4.76037	0.0232052
PTPRE	2041.73	172.733	176.577	3424.55	3696.62	4054.03	4.67378	0.0106982
RING1	338.446	225.107	274.158	1202.95	1255.02	1278.56	4.46041	1.69019e-05
PTPN13	2595.23	573.972	1178.26	4733.46	5080.23	9531.96	4.44987	0.0392744
TAPT1	183.635	3240.02	3335.78	8749.81	7843.99	12492.1	4.30301	0.0133699
LRP5	97.1407	132.47	85.546	244.95	465.586	615.12	4.20634	0.0360012
SCRN3	229.282	187.551	373.442	1271.5	1354.88	692.541	4.19972	0.0174436
C7orf25	0	0	65.0612	70.7702	93.772	108.38	4.19486	0.0462969
KAT6A	0	53.3535	1422.16	1595.36	2330.9	2115.48	4.09466	0.0415223
RHPN2	0	103.863	74.8748	243.087	158.947	317.529	4.02579	0.031046
ITIH3	523.315	162.732	312.655	1406.06	1195.93	1364.95	3.9721	0.00128715
FBXO3	312.786	394.391	0	531.311	1150.43	1079.51	3.90461	0.0406546
MAPK8	0	162.737	309.378	474.722	794.494	526.925	3.80446	0.0296919
PHKA1	92.5861	92.5843	108.194	347.75	366.799	380.508	3.73275	1.60083e-05
ADAT3	147.666	102.601	1309.7	2105.55	1810.01	1901.69	3.72908	0.024732
ITPR2	15938.1	17383.4	988.849	41811.3	41028.5	43879.8	3.69334	0.00438951
C1orf131	137.512	338.96	1683.73	2832.03	2536.54	2485.93	3.636	0.0188154
C17orf75	1341.22	1339.94	1346.37	4674.26	6120.7	3522.35	3.55487	0.0103155
RTL8B	121.797	280.973	0	492.092	518.1	406.342	3.51699	0.0185123
GPN2	0	76.4701	290.869	549.427	382.511	349.738	3.48908	0.0461942
C8orf82	319.416	418.308	680.078	2092.51	1645.03	1131.7	3.43435	0.0180779
TUSC1	272.363	254.091	339.052	871.543	1003.55	835.35	3.13163	0.000426186
ERCC4	175.784	444.292	332.669	1395.81	683.218	862.362	3.08728	0.0436506
DDX31	1449.13	1939.34	1096.79	4340.94	6118.91	3329.54	3.07438	0.0218887
COL1A2	492.507	435.876	222.475	1084.76	1383.98	1006.84	3.01999	0.00538721
WRAP73	261.358	471.252	870.059	1535.68	1637.55	1600.29	2.97848	0.00428541
FGG	171.226	115.364	112.321	453.718	488.989	233.687	2.94901	0.0343409
GLMP	95.356	50.108	513.261	653.84	622.418	627.291	2.88975	0.0483917
DTNBP1	223.413	334.602	372.698	874.034	855.243	862.344	2.78455	0.000253308
DTNB	43.856	56.4958	150.107	191.245	280.761	213.839	2.73835	0.0278234
PLTP	297.421	626.556	280.455	1047.72	953.41	1253.23	2.70199	0.00884199
PPP1R12C	1081.77	1402.4	1373.16	4316.64	3802.87	2165.84	2.66644	0.0309732
MYL10	1008.71	1075.27	991.793	1649.81	2982.38	3520.89	2.65074	0.0383968
ZFYVE21	69.1581	151.694	438.634	615.978	551.086	577.464	2.64529	0.0333608
ADGRL1	109.867	222.14	242.735	438.39	449.65	626.873	2.63581	0.0131287
CCL21	1717.57	1365.25	2717.51	3832.49	5424.67	5886.73	2.61087	0.0137493
SLC12A9	137.447	202.895	83.5808	226.25	455.438	412.332	2.58071	0.0463163
PEX14	1932.83	2554.14	2862.76	5914.53	6788.34	6140.64	2.56384	0.000536772
SLC39A10	2462.1	2347.75	821.215	4784.49	4775.87	4830.92	2.55569	0.00526639
SOX9	281.743	214.794	55.0828	362.064	459.544	584.654	2.54933	0.0376785
SOX8	281.743	214.794	55.0828	362.064	459.544	584.654	2.54933	0.0376785
SOX10	281.743	214.794	55.0828	362.064	459.544	584.654	2.54933	0.0376785
GPN1	907.614	1331.08	898.543	2545.95	2633.38	2761.91	2.53129	0.000506139
DAB2IP	221.715	280.941	392.971	712.872	733.987	809.319	2.51911	0.00145564
PSMG1	3916.86	1893.24	2508.5	5892.53	6857.18	8188.97	2.51709	0.00932546
HIP1R	534.864	465.316	181.434	1000.79	1025.37	944.658	2.5142	0.00574091
LRRC41	670.418	897.784	1557.99	2363.84	2170.18	3289.29	2.5025	0.0229402
PCDHGB2	1100.19	486.389	473.198	1435.41	2191.56	1525.14	2.50129	0.0309329
ODF2	0	77.8283	73.4153	130.909	135.825	111.404	2.50019	0.0452974
MAP3K2	210.452	78.8789	268.358	417.318	490.384	481.69	2.49134	0.0102294
HBA1	879.813	1025.92	988.648	1915.65	2534.51	2596.64	2.43465	0.00335779
KIF1A	406.576	273.619	478.516	661.713	1012.11	1131.13	2.42075	0.0230993
BNIP1	2099.54	2530.02	2436.66	5234.42	5836.65	5898.73	2.40154	0.000186889
TTC5	690.138	1025.83	979.7	2085.81	1952.12	2432.45	2.40029	0.0020932
NECTIN2	822.989	748.569	674.997	2421.2	1533.67	1363.63	2.3674	0.0363315
TFDP1	324.297	460.606	942.6	1398.45	1299.61	1307.61	2.31877	0.0162345
EPHB2	565.07	1057.09	678.993	1400.24	1958.9	1909.28	2.28947	0.0130844
RFC1	24267.8	29430.4	1884.81	40415.6	43012.4	43655.3	2.28637	0.0488064
AP3S2	435.89	678.268	433.371	1286.73	1210.08	1034.08	2.28164	0.00391091
SDHD	273.91	311.777	315.727	635.149	556.198	856.526	2.27185	0.013636
MRPS21	65.7278	95.104	97.3577	220.522	171.048	194.289	2.26911	0.0033945
FNBP4	4362.96	1663.42	1331.56	5625.52	5540.13	5525.71	2.26848	0.0316968
CIAO3	409.959	364.721	465.394	1111.99	747.303	952.581	2.2675	0.00874312
ASAH1	1605.21	383.778	911.544	2341.75	2107.62	2029.62	2.23372	0.0310831
PAK6	409.717	378.822	628.324	1149.21	958.623	1042.02	2.22312	0.00383635
PAK5	409.717	378.822	628.324	1149.21	958.623	1042.02	2.22312	0.00383635
RAB34	6373.01	3707.84	3556.61	9461.34	9861.12	10690.3	2.20076	0.0051594
CFDP1	339.888	377.874	552.484	737.088	1028.95	1015.92	2.19009	0.0120445
CEP41	400.956	727.9	493.552	834.88	1293.74	1388.68	2.16795	0.0325686
PRKCD	2823.69	3032.61	3400.89	6847.24	8131.55	4785.57	2.13503	0.0239884
EIF4ENIF1	113.882	423.596	363.003	770.126	637.487	512.558	2.13238	0.0477495
ABCB6	231.251	535.197	257.198	707.678	767.217	591.997	2.01915	0.0341799
ATP4B	250.077	464.39	379.193	831.826	698.051	665.988	2.00781	0.0102528
ATP1B2	250.077	464.39	379.193	831.826	698.051	665.988	2.00781	0.0102528
ERCC3	516.866	679.038	698.735	1252.63	1329.33	1220.42	2.00691	0.000651075
FHOD1	3727.02	4431.54	2693.09	1664.1	1901.67	1845.96	0.4987	0.0236681
SEC61G	2505.57	2448.69	2888.37	1098.61	992.039	1816.07	0.49814	0.0110455
ALDH1A1	757.629	927.019	494.387	391.894	349.301	337.948	0.495239	0.0446347
SIRT6	1985.52	1520.34	2495.8	820.179	1019	1108.96	0.49122	0.0258602
METTL9	702.135	565.9	507.623	243.857	438.628	185.121	0.488611	0.0342763
NUDT4	2412.81	2945.09	1645.3	1317.4	1154.44	938.49	0.486969	0.0380959
SASS6	623.107	738.516	448.174	285.167	372.852	216.245	0.483073	0.031219
SUV39H1	291.073	456.488	407.459	284.681	114.579	157.119	0.481705	0.0479795
PLAU	260.123	338.871	235.636	147.818	187.607	55.0235	0.46781	0.0418172
KCTD15	755.116	612.613	602.731	295.489	432.4	182.577	0.462058	0.0155758
KDELR3	405.245	313.213	386.776	171.005	208.427	128.88	0.459914	0.00539655
DYSF	2194.59	2235.19	2262.94	774.103	1191.47	1077.84	0.454734	0.00064688
F2	1913.13	1495.96	1361.58	854.7	540.479	734.075	0.446322	0.00970619
INTS2	900.691	882.506	1000.31	393.357	393.277	454.684	0.445954	0.000254501
EIF2S2	45461.2	43670.4	37532.3	25746.1	9877.34	19979.7	0.438982	0.0105304
SKA3	1903.47	1693.17	2226.01	685.05	896.947	967.633	0.437881	0.00349372
RRM2B	1041.54	990.386	961.108	387.855	276.301	635.059	0.434079	0.00651608
WDR48	4996.78	3653.53	5207.02	986.141	2100.67	2800.08	0.424822	0.0208451
NCAPD3	3754.36	3214.67	3769.54	1222	2113.77	1124.67	0.415365	0.00452903
MED8	2144.52	2457.09	2661.47	906.485	974.279	1116.15	0.412623	0.000940035
TRERF1	490.051	563.639	349.376	139.902	195.606	243.399	0.412601	0.0168642
DHX38	15052.1	21477.8	13866.8	9324.58	2387.42	8732.09	0.405663	0.0369916
TRMT1	6779.58	6661.85	9166.81	3336.47	3383.98	2298.29	0.398914	0.00702285
STX8	2511.09	2465.36	3229.75	986.07	1140.6	1080.18	0.390784	0.00269406
TUBAL3	4402.34	4374.44	5719.19	1933.37	1540.65	1989.23	0.376881	0.00294514
MRTFA	365.527	280.875	411.512	183.851	105.105	102.964	0.370465	0.00888247
UBASH3A	764.268	770.462	968.347	274.922	247.028	380.6	0.360576	0.00243631
DOCK5	4343.06	9681.36	8583.81	2024.17	3219.65	2791.24	0.355404	0.043333
AXL	6738.71	6466	6493.18	2294.04	2244.46	2432.64	0.353903	2.10967e-06
DNM1	372.714	324.647	196.205	98.3425	77.4397	119.398	0.330339	0.0210248
CHEK2	486.032	258.518	294.865	144.676	31.7119	166.029	0.329432	0.0471044
TREX1	273.473	283.556	318.871	114.695	71.0735	76.3777	0.299288	0.000461906
NRP2	783.315	547.995	844.711	302.071	179.021	147.844	0.289031	0.00718878
F3	8795.01	10412.7	12978.3	2996.31	2703.59	3168.74	0.275544	0.00316478
CHURC1	1859.07	2180.2	1365.58	604.314	416.06	456.808	0.273306	0.00579955
NOMO2	26884.9	23415.5	16594.6	11283.3	5830.61	178.74	0.258505	0.0199024
NOMO3	26884.9	23415.5	16594.6	11283.3	5830.61	178.74	0.258505	0.0199024
OGFOD3	3097.98	1645.51	3106.19	159.857	176.009	1658.83	0.254112	0.0483673
FARS2	1853.55	1961.46	1432.81	367.579	229.664	655.358	0.23869	0.00285884
OTUB2	1023.42	587.615	893.118	261.066	214.848	119.488	0.237766	0.00938969
RNF5	140.986	178.599	121.013	0	0	101.017	0.229273	0.0397419
PCLAF	968.376	1312.13	501.959	173.058	255.277	193.062	0.223327	0.0379738
CNTNAP3	38314.2	37726.3	40831	9014.01	2223.15	10753.1	0.188158	0.000336203
CNTNAP3B	38314.2	37726.3	40831	9014.01	2223.15	10753.1	0.188158	0.000336203
CD70	27664.8	28529.6	29635.2	5514.46	3083.6	6884.43	0.180387	4.74106e-05
TRIM5	711.9	702.21	255.871	169.2	81.4942	48.1299	0.178939	0.0417789
RTN2	1401.07	1305.03	1045.09	70.627	76.2212	447.425	0.158422	0.00302241
NUB1	1642.3	1815.04	3581.1	221.869	344.859	478.787	0.148544	0.0328446
KHK	820.924	802.842	789.667	111.072	117.971	112.102	0.141353	1.97854e-07
LIMCH1	9067.08	9177.26	8744.61	971.297	1225.15	1160.63	0.124387	7.97735e-07
MAP1LC3B2	8331.06	8361.53	8532.56	35.6568	1325.32	1454.43	0.111611	8.21824e-05
MAP1LC3B	8331.06	8361.53	8532.56	35.6568	1325.32	1454.43	0.111611	8.21824e-05
PGM2L1	9447.89	10510.4	14715.4	1576.41	1588.82	530.479	0.106585	0.00329617
NFYC	14544.5	15336.1	12614.4	848.322	1272.98	2248.71	0.102836	0.000151439
ZCCHC2	2555.22	2579.04	2938.23	250.99	64.8514	329.572	0.0799523	7.22061e-05
GCC1	4108.93	4037.48	4882.85	249.559	177.052	184.263	0.0468848	0.000108153
GXYLT1	2462.19	2531.91	2130.63	107.005	74.1696	109.47	0.0407938	5.2164e-05
RAB4B	4107.15	4245.29	4599.35	111.702	66.5465	333.922	0.0395444	1.60916e-05
TCP11L1	10053.3	9553.04	10972.7	63.2395	54.2349	61.3686	0.00584856	1.68079e-05
TRPC4AP	24528.9	24025.7	25092.3	85.9354	80.2057	50.6878	0.00294417	1.50809e-07
