# Supplementary material for: Proteomics Analysis of Polyphyllin D-Treated Triple-Negative Breast Cancer Cells Reveal the Anticancer Mechanisms of Polyphyllin D
Source: Appl Biochem Biotechnol. 2023 Aug 25;196(6):3148–61. doi: 10.1007/s12010-023-04679-4 (PMC11166742; doi:10.1007/s12010-023-04679-4)
Supplement: Supplementary file 4 — Supplementary file4 (XLSX 34 KB) [file 12010_2023_4679_MOESM4_ESM.xlsx]

## Sheet: Up-regulated gene sets
NAME	GS DETAILS	SIZE	ES	NES	NOM p-val	FDR q-val	FWER p-val	RANK AT MAX	LEADING EDGE
KEGG_TYPE_II_DIABETES_MELLITUS	Details ...	19	0.59683	1.66253	0.0133779	0.74216	0.509	364	tags=32%, list=5%, signal=33%
KEGG_OXIDATIVE_PHOSPHORYLATION	Details ...	93	0.409761	1.60854	0.00321543	0.61587	0.693	1785	tags=38%, list=25%, signal=50%
KEGG_SPHINGOLIPID_METABOLISM	Details ...	16	0.551446	1.51089	0.0662021	0.880684	0.927	1885	tags=50%, list=26%, signal=68%
KEGG_HEMATOPOIETIC_CELL_LINEAGE	Details ...	16	0.51633	1.42618	0.0875	1	0.993	679	tags=25%, list=10%, signal=28%
KEGG_DRUG_METABOLISM_OTHER_ENZYMES	Details ...	17	0.493025	1.36226	0.110915	1	0.999	744	tags=24%, list=10%, signal=26%
KEGG_WNT_SIGNALING_PATHWAY	Details ...	74	0.355973	1.32959	0.0697674	1	1	1481	tags=27%, list=21%, signal=34%
KEGG_GNRH_SIGNALING_PATHWAY	Details ...	50	0.371188	1.28487	0.121451	1	1	235	tags=12%, list=3%, signal=12%
KEGG_NOD_LIKE_RECEPTOR_SIGNALING_PATHWAY	Details ...	34	0.397372	1.27301	0.151771	1	1	1066	tags=29%, list=15%, signal=34%
KEGG_CALCIUM_SIGNALING_PATHWAY	Details ...	51	0.361335	1.26392	0.129187	1	1	1436	tags=27%, list=20%, signal=34%
KEGG_DNA_REPLICATION	Details ...	33	0.394311	1.25777	0.167549	1	1	1932	tags=45%, list=27%, signal=62%
KEGG_TOLL_LIKE_RECEPTOR_SIGNALING_PATHWAY	Details ...	43	0.364762	1.23333	0.167192	1	1	923	tags=28%, list=13%, signal=32%
KEGG_N_GLYCAN_BIOSYNTHESIS	Details ...	33	0.382058	1.23161	0.151659	1	1	1690	tags=36%, list=24%, signal=47%
KEGG_CARDIAC_MUSCLE_CONTRACTION	Details ...	36	0.381869	1.22966	0.200997	1	1	473	tags=14%, list=7%, signal=15%
KEGG_GLIOMA	Details ...	40	0.362883	1.20559	0.201667	1	1	787	tags=20%, list=11%, signal=22%
KEGG_PARKINSONS_DISEASE	Details ...	92	0.308453	1.19907	0.169466	1	1	1774	tags=30%, list=25%, signal=40%
KEGG_ABC_TRANSPORTERS	Details ...	15	0.467058	1.19711	0.247423	1	1	1762	tags=47%, list=25%, signal=62%
KEGG_ADIPOCYTOKINE_SIGNALING_PATHWAY	Details ...	41	0.352979	1.18886	0.221088	1	1	1053	tags=22%, list=15%, signal=26%
KEGG_DRUG_METABOLISM_CYTOCHROME_P450	Details ...	21	0.409282	1.18154	0.242958	1	1	238	tags=10%, list=3%, signal=10%
KEGG_RIG_I_LIKE_RECEPTOR_SIGNALING_PATHWAY	Details ...	33	0.373437	1.17103	0.26183	1	1	923	tags=24%, list=13%, signal=28%
KEGG_NUCLEOTIDE_EXCISION_REPAIR	Details ...	40	0.35021	1.16505	0.227061	1	1	1616	tags=33%, list=23%, signal=42%
KEGG_GAP_JUNCTION		50	0.338508	1.15912	0.235	0.981927	1	896	tags=24%, list=13%, signal=27%
KEGG_TIGHT_JUNCTION		87	0.301937	1.15722	0.212538	0.944899	1	1071	tags=20%, list=15%, signal=23%
KEGG_MISMATCH_REPAIR		19	0.406827	1.1543	0.272727	0.913727	1	1616	tags=37%, list=23%, signal=48%
KEGG_LEISHMANIA_INFECTION		30	0.363665	1.15216	0.248333	0.882254	1	1110	tags=30%, list=16%, signal=35%
KEGG_FOCAL_ADHESION		122	0.282304	1.14789	0.202381	0.863075	1	968	tags=18%, list=14%, signal=21%
KEGG_GLUTATHIONE_METABOLISM		34	0.354768	1.14201	0.274882	0.851916	1	512	tags=12%, list=7%, signal=13%
KEGG_METABOLISM_OF_XENOBIOTICS_BY_CYTOCHROME_P450		23	0.389475	1.14064	0.295652	0.825564	1	238	tags=9%, list=3%, signal=9%
KEGG_HUNTINGTONS_DISEASE		126	0.277468	1.13809	0.214794	0.804211	1	1774	tags=29%, list=25%, signal=37%
KEGG_VASCULAR_SMOOTH_MUSCLE_CONTRACTION		43	0.331203	1.12155	0.283892	0.832189	1	956	tags=19%, list=13%, signal=21%
KEGG_BASAL_TRANSCRIPTION_FACTORS		22	0.383569	1.11421	0.34083	0.829263	1	1247	tags=32%, list=18%, signal=38%
KEGG_LONG_TERM_DEPRESSION		34	0.342483	1.11345	0.3008	0.805428	1	38	tags=6%, list=1%, signal=6%
KEGG_PROGESTERONE_MEDIATED_OOCYTE_MATURATION		51	0.320585	1.11203	0.291181	0.785076	1	1108	tags=24%, list=16%, signal=28%
KEGG_INSULIN_SIGNALING_PATHWAY		90	0.285634	1.09974	0.28482	0.800295	1	933	tags=18%, list=13%, signal=20%
KEGG_ALZHEIMERS_DISEASE		113	0.2743	1.09233	0.288316	0.802095	1	1774	tags=27%, list=25%, signal=35%
KEGG_ERBB_SIGNALING_PATHWAY		58	0.302097	1.07029	0.338583	0.848327	1	787	tags=17%, list=11%, signal=19%
KEGG_OOCYTE_MEIOSIS		75	0.287605	1.06684	0.338534	0.835385	1	1188	tags=23%, list=17%, signal=27%
KEGG_PYRIMIDINE_METABOLISM		75	0.280854	1.06413	0.337641	0.821407	1	1702	tags=31%, list=24%, signal=40%
KEGG_PPAR_SIGNALING_PATHWAY		34	0.328467	1.05738	0.366387	0.818781	1	734	tags=18%, list=10%, signal=20%
KEGG_ADHERENS_JUNCTION		56	0.290458	1.05281	0.374046	0.811028	1	956	tags=21%, list=13%, signal=25%
KEGG_BUTANOATE_METABOLISM		24	0.355885	1.04912	0.397306	0.801635	1	880	tags=21%, list=12%, signal=24%
KEGG_SNARE_INTERACTIONS_IN_VESICULAR_TRANSPORT		28	0.342052	1.04319	0.394872	0.799615	1	1262	tags=32%, list=18%, signal=39%
KEGG_MELANOMA		29	0.330076	1.03608	0.390244	0.800936	1	442	tags=14%, list=6%, signal=15%
KEGG_APOPTOSIS		59	0.286086	1.03277	0.391015	0.7908	1	1473	tags=29%, list=21%, signal=36%
KEGG_JAK_STAT_SIGNALING_PATHWAY		37	0.31513	1.02786	0.438127	0.786827	1	554	tags=19%, list=8%, signal=20%
KEGG_RIBOSOME		82	0.267077	1.01725	0.441221	0.798493	1	1681	tags=28%, list=24%, signal=36%
KEGG_ALDOSTERONE_REGULATED_SODIUM_REABSORPTION		22	0.347678	1.01304	0.446337	0.793381	1	831	tags=23%, list=12%, signal=26%
KEGG_LYSOSOME		76	0.265068	1.01302	0.420891	0.776544	1	672	tags=16%, list=9%, signal=17%
KEGG_FC_EPSILON_RI_SIGNALING_PATHWAY		38	0.301749	1.00818	0.46042	0.773581	1	430	tags=16%, list=6%, signal=17%
KEGG_PROSTATE_CANCER		44	0.296887	1.00049	0.458472	0.778143	1	442	tags=14%, list=6%, signal=14%
KEGG_MTOR_SIGNALING_PATHWAY		32	0.317164	0.994342	0.458128	0.779552	1	869	tags=25%, list=12%, signal=28%
KEGG_ALANINE_ASPARTATE_AND_GLUTAMATE_METABOLISM		21	0.340783	0.983911	0.474048	0.792592	1	2238	tags=38%, list=31%, signal=55%
KEGG_PEROXISOME		52	0.279261	0.979972	0.477273	0.787481	1	641	tags=15%, list=9%, signal=17%
KEGG_EPITHELIAL_CELL_SIGNALING_IN_HELICOBACTER_PYLORI_INFECTION		45	0.277978	0.962738	0.504886	0.816815	1	213	tags=11%, list=3%, signal=11%
KEGG_SELENOAMINO_ACID_METABOLISM		18	0.349232	0.953694	0.528497	0.825376	1	74	tags=11%, list=1%, signal=11%
KEGG_PURINE_METABOLISM		90	0.245777	0.946751	0.55205	0.82798	1	2158	tags=39%, list=30%, signal=55%
KEGG_MAPK_SIGNALING_PATHWAY		116	0.233188	0.933913	0.593245	0.84686	1	968	tags=14%, list=14%, signal=16%
KEGG_RENAL_CELL_CARCINOMA		47	0.251957	0.862993	0.684474	1	1	493	tags=13%, list=7%, signal=14%
KEGG_SPLICEOSOME		121	0.211272	0.854106	0.779661	1	1	2668	tags=45%, list=37%, signal=70%
KEGG_HYPERTROPHIC_CARDIOMYOPATHY_HCM		32	0.272568	0.846378	0.699659	1	1	1112	tags=16%, list=16%, signal=18%
KEGG_RNA_POLYMERASE		23	0.285156	0.832842	0.697436	1	1	1464	tags=30%, list=21%, signal=38%
KEGG_GLYCEROLIPID_METABOLISM		20	0.292253	0.832468	0.702055	1	1	1900	tags=40%, list=27%, signal=54%
KEGG_DILATED_CARDIOMYOPATHY		31	0.267774	0.831909	0.700516	0.994698	1	237	tags=6%, list=3%, signal=7%
KEGG_LEUKOCYTE_TRANSENDOTHELIAL_MIGRATION		61	0.220942	0.806093	0.816393	1	1	956	tags=18%, list=13%, signal=21%
KEGG_HISTIDINE_METABOLISM		17	0.289116	0.805242	0.726655	1	1	999	tags=18%, list=14%, signal=20%
KEGG_CITRATE_CYCLE_TCA_CYCLE		30	0.24817	0.775654	0.814189	1	1	3014	tags=50%, list=42%, signal=86%
KEGG_PROPANOATE_METABOLISM		28	0.240505	0.759735	0.810858	1	1	1900	tags=29%, list=27%, signal=39%
KEGG_COLORECTAL_CANCER		40	0.231506	0.757233	0.829268	1	1	1764	tags=30%, list=25%, signal=40%
KEGG_ARGININE_AND_PROLINE_METABOLISM		33	0.231659	0.748258	0.88586	1	1	703	tags=12%, list=10%, signal=13%
KEGG_TYROSINE_METABOLISM		19	0.260331	0.73931	0.824957	1	1	66	tags=5%, list=1%, signal=5%
KEGG_AMYOTROPHIC_LATERAL_SCLEROSIS_ALS		30	0.234734	0.737863	0.849338	1	1	2295	tags=40%, list=32%, signal=59%
KEGG_GALACTOSE_METABOLISM		17	0.263212	0.713645	0.858407	1	1	2010	tags=35%, list=28%, signal=49%
KEGG_FATTY_ACID_METABOLISM		32	0.21398	0.678864	0.915	1	1	1900	tags=28%, list=27%, signal=38%
KEGG_LYSINE_DEGRADATION		32	0.211551	0.672386	0.917898	1	1	703	tags=13%, list=10%, signal=14%
KEGG_ARRHYTHMOGENIC_RIGHT_VENTRICULAR_CARDIOMYOPATHY_ARVC		35	0.201408	0.662801	0.943396	1	1	1112	tags=17%, list=16%, signal=20%
KEGG_PROTEASOME		41	0.191702	0.656554	0.956897	1	1	2370	tags=32%, list=33%, signal=47%
KEGG_GLYCEROPHOSPHOLIPID_METABOLISM		32	0.211243	0.653823	0.922414	1	1	1759	tags=28%, list=25%, signal=37%
KEGG_AMINOACYL_TRNA_BIOSYNTHESIS		36	0.197071	0.633622	0.956594	1	1	1910	tags=36%, list=27%, signal=49%
KEGG_AMINO_SUGAR_AND_NUCLEOTIDE_SUGAR_METABOLISM		37	0.19213	0.620314	0.956155	1	1	2089	tags=30%, list=29%, signal=42%
KEGG_PENTOSE_PHOSPHATE_PATHWAY		26	0.205362	0.617616	0.944625	1	1	2045	tags=31%, list=29%, signal=43%
KEGG_UBIQUITIN_MEDIATED_PROTEOLYSIS		102	0.156056	0.614316	0.994143	1	1	1710	tags=25%, list=24%, signal=32%
KEGG_CYSTEINE_AND_METHIONINE_METABOLISM		23	0.208224	0.613918	0.954545	1	1	87	tags=4%, list=1%, signal=4%
KEGG_PYRUVATE_METABOLISM		34	0.181758	0.581511	0.974446	1	1	1900	tags=24%, list=27%, signal=32%
KEGG_HOMOLOGOUS_RECOMBINATION		16	0.210486	0.561837	0.97089	0.996371	1	688	tags=13%, list=10%, signal=14%
KEGG_BIOSYNTHESIS_OF_UNSATURATED_FATTY_ACIDS		17	0.195594	0.531868	0.979557	0.990565	1	1822	tags=29%, list=26%, signal=39%

## Sheet: Down-regulated gene sets
NAME	GS DETAILS	SIZE	ES	NES	NOM p-val	FDR q-val	FWER p-val	RANK AT MAX	LEADING EDGE
KEGG_STARCH_AND_SUCROSE_METABOLISM	Details ...	19	-0.587856	-1.72013	0.025641	0.366041	0.31	1882	tags=63%, list=26%, signal=86%
KEGG_COMPLEMENT_AND_COAGULATION_CASCADES	Details ...	25	-0.518179	-1.6381	0.0123153	0.348758	0.498	919	tags=44%, list=13%, signal=50%
KEGG_THYROID_CANCER	Details ...	18	-0.541076	-1.56254	0.0315534	0.400409	0.697	2710	tags=78%, list=38%, signal=125%
KEGG_INOSITOL_PHOSPHATE_METABOLISM	Details ...	31	-0.425686	-1.43888	0.0577889	0.686842	0.929	1017	tags=29%, list=14%, signal=34%
KEGG_CYTOKINE_CYTOKINE_RECEPTOR_INTERACTION	Details ...	26	-0.421952	-1.3714	0.11215	0.828088	0.991	811	tags=27%, list=11%, signal=30%
KEGG_ECM_RECEPTOR_INTERACTION	Details ...	40	-0.386548	-1.35312	0.10219	0.759634	0.994	534	tags=25%, list=7%, signal=27%
KEGG_CHRONIC_MYELOID_LEUKEMIA	Details ...	51	-0.339309	-1.26051	0.141809	1	1	2304	tags=63%, list=32%, signal=92%
KEGG_ACUTE_MYELOID_LEUKEMIA	Details ...	34	-0.349575	-1.19562	0.213033	1	1	1972	tags=56%, list=28%, signal=77%
KEGG_PRION_DISEASES	Details ...	18	-0.400996	-1.18311	0.247619	1	1	1081	tags=33%, list=15%, signal=39%
KEGG_PATHOGENIC_ESCHERICHIA_COLI_INFECTION	Details ...	46	-0.321347	-1.17101	0.206434	1	1	970	tags=28%, list=14%, signal=33%
KEGG_ENDOCYTOSIS	Details ...	128	-0.259496	-1.1467	0.18323	1	1	1434	tags=27%, list=20%, signal=33%
KEGG_PROTEIN_EXPORT	Details ...	21	-0.374205	-1.14557	0.289406	1	1	1124	tags=33%, list=16%, signal=39%
KEGG_NEUROACTIVE_LIGAND_RECEPTOR_INTERACTION	Details ...	17	-0.394011	-1.1372	0.296209	1	1	238	tags=18%, list=3%, signal=18%
KEGG_SYSTEMIC_LUPUS_ERYTHEMATOSUS	Details ...	32	-0.327499	-1.11144	0.303448	1	1	1147	tags=34%, list=16%, signal=41%
KEGG_T_CELL_RECEPTOR_SIGNALING_PATHWAY	Details ...	59	-0.288238	-1.10376	0.277473	1	1	1407	tags=37%, list=20%, signal=46%
KEGG_NON_SMALL_CELL_LUNG_CANCER	Details ...	37	-0.309779	-1.0843	0.311392	1	1	1972	tags=46%, list=28%, signal=63%
KEGG_VIBRIO_CHOLERAE_INFECTION	Details ...	37	-0.308156	-1.07593	0.318519	0.994472	1	1152	tags=27%, list=16%, signal=32%
KEGG_GLYCINE_SERINE_AND_THREONINE_METABOLISM	Details ...	15	-0.373369	-1.06679	0.370968	0.972789	1	1010	tags=33%, list=14%, signal=39%
KEGG_SMALL_CELL_LUNG_CANCER	Details ...	52	-0.281489	-1.05963	0.342776	0.950634	1	1107	tags=27%, list=16%, signal=32%
KEGG_BETA_ALANINE_METABOLISM	Details ...	15	-0.382571	-1.05105	0.384956	0.935443	1	625	tags=20%, list=9%, signal=22%
KEGG_NEUROTROPHIN_SIGNALING_PATHWAY		86	-0.252055	-1.05037	0.36911	0.893465	1	1121	tags=24%, list=16%, signal=29%
KEGG_MELANOGENESIS		37	-0.29793	-1.04501	0.365196	0.872735	1	2215	tags=51%, list=31%, signal=74%
KEGG_FRUCTOSE_AND_MANNOSE_METABOLISM		31	-0.309688	-1.03975	0.388636	0.851764	1	1144	tags=23%, list=16%, signal=27%
KEGG_PATHWAYS_IN_CANCER		163	-0.227512	-1.03735	0.348534	0.823896	1	1267	tags=26%, list=18%, signal=31%
KEGG_CHEMOKINE_SIGNALING_PATHWAY		73	-0.253669	-1.02474	0.384	0.829882	1	1867	tags=40%, list=26%, signal=53%
KEGG_CYTOSOLIC_DNA_SENSING_PATHWAY		26	-0.309912	-0.99194	0.440964	0.904466	1	817	tags=23%, list=11%, signal=26%
KEGG_BLADDER_CANCER		22	-0.318233	-0.986779	0.485577	0.887609	1	2081	tags=59%, list=29%, signal=83%
KEGG_PHOSPHATIDYLINOSITOL_SIGNALING_SYSTEM		41	-0.276668	-0.970189	0.504902	0.907698	1	940	tags=24%, list=13%, signal=28%
KEGG_PANCREATIC_CANCER		49	-0.259105	-0.968306	0.5	0.88093	1	1867	tags=49%, list=26%, signal=66%
KEGG_VEGF_SIGNALING_PATHWAY		42	-0.273535	-0.967913	0.478022	0.852558	1	1867	tags=43%, list=26%, signal=58%
KEGG_B_CELL_RECEPTOR_SIGNALING_PATHWAY		43	-0.266099	-0.959843	0.50365	0.847363	1	1867	tags=44%, list=26%, signal=60%
KEGG_PORPHYRIN_AND_CHLOROPHYLL_METABOLISM		19	-0.327071	-0.955139	0.503563	0.833737	1	496	tags=16%, list=7%, signal=17%
KEGG_ANTIGEN_PROCESSING_AND_PRESENTATION		32	-0.277478	-0.951486	0.548309	0.818068	1	10	tags=3%, list=0%, signal=3%
KEGG_REGULATION_OF_ACTIN_CYTOSKELETON		124	-0.212882	-0.936049	0.618076	0.835468	1	1826	tags=34%, list=26%, signal=45%
KEGG_ENDOMETRIAL_CANCER		33	-0.273296	-0.928776	0.529268	0.831765	1	2269	tags=55%, list=32%, signal=80%
KEGG_AXON_GUIDANCE		61	-0.233967	-0.919571	0.617188	0.832575	1	854	tags=23%, list=12%, signal=26%
KEGG_P53_SIGNALING_PATHWAY		35	-0.261121	-0.909432	0.617284	0.83514	1	356	tags=14%, list=5%, signal=15%
KEGG_VIRAL_MYOCARDITIS		39	-0.25536	-0.907503	0.59542	0.817484	1	458	tags=15%, list=6%, signal=16%
KEGG_CELL_ADHESION_MOLECULES_CAMS		33	-0.262086	-0.888772	0.623223	0.839933	1	1135	tags=27%, list=16%, signal=32%
KEGG_LONG_TERM_POTENTIATION		43	-0.24025	-0.871433	0.692308	0.858537	1	2229	tags=51%, list=31%, signal=74%
KEGG_RNA_DEGRADATION		49	-0.226187	-0.832117	0.768831	0.924183	1	1048	tags=20%, list=15%, signal=24%
KEGG_NATURAL_KILLER_CELL_MEDIATED_CYTOTOXICITY		52	-0.218138	-0.81763	0.798928	0.930716	1	1407	tags=27%, list=20%, signal=33%
KEGG_FC_GAMMA_R_MEDIATED_PHAGOCYTOSIS		60	-0.209381	-0.810596	0.801136	0.923124	1	1069	tags=20%, list=15%, signal=23%
KEGG_CELL_CYCLE		90	-0.192488	-0.807129	0.872679	0.909408	1	1389	tags=27%, list=20%, signal=33%
KEGG_TGF_BETA_SIGNALING_PATHWAY		36	-0.224107	-0.795732	0.8	0.90932	1	845	tags=17%, list=12%, signal=19%
KEGG_TRYPTOPHAN_METABOLISM		22	-0.25354	-0.790232	0.757576	0.898376	1	1131	tags=23%, list=16%, signal=27%
KEGG_NOTCH_SIGNALING_PATHWAY		26	-0.218227	-0.710068	0.880952	0.985324	1	1049	tags=23%, list=15%, signal=27%
KEGG_VALINE_LEUCINE_AND_ISOLEUCINE_DEGRADATION		39	-0.191613	-0.655816	0.940104	1	1	1325	tags=21%, list=19%, signal=25%
KEGG_GLYCOLYSIS_GLUCONEOGENESIS		51	-0.161276	-0.60351	0.994709	1	1	1996	tags=31%, list=28%, signal=43%
KEGG_VASOPRESSIN_REGULATED_WATER_REABSORPTION		27	-0.179781	-0.584294	0.969543	1	1	1935	tags=30%, list=27%, signal=41%
KEGG_BASE_EXCISION_REPAIR		21	-0.189069	-0.566857	0.983254	0.986252	1	1616	tags=33%, list=23%, signal=43%

## Sheet: OXIDATIVE_PHOSPHORYLATION
NAME	SYMBOL	RANK IN GENE LIST	RANK METRIC SCORE	RUNNING ES	CORE ENRICHMENT
row_0	SDHD	35	1.77099	0.0417231	Yes
row_1	ATP4B	70	1.44479	0.0749862	Yes
row_2	ATP6V0A1	121	1.21913	0.100023	Yes
row_3	MT-ATP6	155	1.15108	0.125683	Yes
row_4	UQCRFS1	182	1.11751	0.151454	Yes
row_5	ATP6V1E2	184	1.11402	0.180689	Yes
row_6	MT-ND6	196	1.09337	0.207957	Yes
row_7	ATP6V0A2	213	1.07064	0.233914	Yes
row_8	NDUFA6	219	1.06089	0.261179	Yes
row_9	COX7A2	353	0.922302	0.266582	Yes
row_10	NDUFA4	468	0.818442	0.271948	Yes
row_11	COX6C	473	0.815458	0.292883	Yes
row_12	NDUFAB1	518	0.780631	0.30721	Yes
row_13	ATP6V1E1	556	0.763514	0.322081	Yes
row_14	ATP5PO	760	0.656286	0.310511	Yes
row_15	ATP5ME	868	0.609401	0.311361	Yes
row_16	MT-ATP8	878	0.606814	0.326082	Yes
row_17	MT-ND1	1026	0.564355	0.320054	Yes
row_18	MT-CO3	1027	0.564242	0.334933	Yes
row_19	NDUFV3	1166	0.519931	0.329014	Yes
row_20	NDUFV1	1206	0.511673	0.336959	Yes
row_21	PPA1	1209	0.509443	0.350109	Yes
row_22	PPA2	1231	0.504028	0.360413	Yes
row_23	SDHA	1335	0.470434	0.358167	Yes
row_24	NDUFA9	1368	0.458237	0.365699	Yes
row_25	COX4I1	1373	0.456303	0.377163	Yes
row_26	NDUFB4	1492	0.420968	0.371479	Yes
row_27	ATP5MF	1551	0.40483	0.373904	Yes
row_28	NDUFA8	1598	0.395442	0.377789	Yes
row_29	NDUFS8	1615	0.390727	0.385817	Yes
row_30	MT-ND5	1631	0.386986	0.393888	Yes
row_31	ATP6V0D1	1743	0.357914	0.387537	Yes
row_32	ATP5F1E	1772	0.352046	0.392837	Yes
row_33	NDUFA3	1774	0.352009	0.401978	Yes
row_34	ATP5MG	1785	0.349099	0.409761	Yes
row_35	NDUFS1	1909	0.320177	0.400708	No
row_36	ATP6V0C	2220	0.259558	0.363456	No
row_37	UQCRC1	2324	0.241254	0.355166	No
row_38	NDUFS3	2330	0.240656	0.360801	No
row_39	NDUFC2	2375	0.231331	0.360643	No
row_40	UQCRB	2621	0.191712	0.330848	No
row_41	COX17	2657	0.185008	0.330748	No
row_42	NDUFS2	2658	0.184594	0.335615	No
row_43	NDUFB6	2699	0.178389	0.33463	No
row_44	COX6A1	2732	0.172215	0.334619	No
row_45	NDUFS7	2761	0.167379	0.33505	No
row_46	COX15	2787	0.164406	0.335829	No
row_47	MT-ND4	2881	0.146192	0.326455	No
row_48	NDUFA2	3235	0.088922	0.278587	No
row_49	ATP6V1H	3281	0.0808066	0.274317	No
row_50	NDUFB9	3289	0.0798243	0.275426	No
row_51	NDUFV2	3416	0.0603792	0.259095	No
row_52	TCIRG1	3418	0.0601028	0.260538	No
row_53	UQCRQ	3660	0.0233024	0.226871	No
row_54	NDUFB3	3671	0.0216486	0.226019	No
row_55	ATP5F1A	3698	0.016376	0.222752	No
row_56	MT-CO2	3768	0.00400581	0.213043	No
row_57	COX7C	3790	0.00112867	0.210086	No
row_58	SDHB	3829	-0.00325439	0.204766	No
row_59	NDUFB8	3978	-0.0262658	0.184406	No
row_60	NDUFB1	4073	-0.039426	0.172074	No
row_61	ATP5PB	4149	-0.0563596	0.162892	No
row_62	ATP5PD	4186	-0.0624669	0.159418	No
row_63	COX5A	4229	-0.0701507	0.155294	No
row_64	NDUFB5	4265	-0.075202	0.152298	No
row_65	NDUFS5	4291	-0.0794357	0.150837	No
row_66	ATP6V1A	4366	-0.0907874	0.142705	No
row_67	ATP5F1B	4416	-0.100493	0.138385	No
row_68	CYC1	4419	-0.101103	0.140766	No
row_69	ATP6V1B2	4636	-0.135655	0.113618	No
row_70	NDUFA5	4799	-0.166138	0.094955	No
row_71	UQCRC2	4807	-0.167186	0.0983681	No
row_72	NDUFB10	4940	-0.18894	0.0845738	No
row_73	ATP6V1G1	4987	-0.197166	0.0832298	No
row_74	ATP6AP1	5016	-0.203012	0.0846004	No
row_75	NDUFA10	5025	-0.204291	0.0888496	No
row_76	UQCR11	5053	-0.20796	0.0904929	No
row_77	COX5B	5067	-0.211055	0.0942093	No
row_78	MT-CO1	5111	-0.222415	0.0939578	No
row_79	NDUFA1	5240	-0.25095	0.0823678	No
row_80	NDUFA7	5357	-0.275048	0.0731202	No
row_81	ATP6V1F	5451	-0.298333	0.0677584	No
row_82	ATP5PF	5516	-0.314367	0.0669445	No
row_83	SDHC	5619	-0.338741	0.061368	No
row_84	ATP5F1C	5731	-0.366707	0.0552488	No
row_85	COX7A2L	5825	-0.393637	0.0524001	No
row_86	ATP6V1C1	5972	-0.43156	0.0430124	No
row_87	ATP5F1D	5994	-0.437982	0.051575	No
row_88	UQCR10	6015	-0.443731	0.0604314	No
row_89	COX8A	6602	-0.672668	-0.00518714	No
row_90	NDUFS4	6606	-0.676873	0.0122355	No
row_91	MT-CYB	6789	-0.82834	0.00819012	No
row_92	ATP6V1D	7077	-1.4803	0.00640124	No

## Sheet: STARCH_AND_SUCROSE_METABOLISM
NAME	SYMBOL	RANK IN GENE LIST	RANK METRIC SCORE	RUNNING ES	CORE ENRICHMENT
row_0	UGDH	1069	0.550417	-0.095145	No
row_1	UXS1	1891	0.323403	-0.178202	No
row_2	GBE1	2111	0.278887	-0.180993	No
row_3	HK1	3086	0.112703	-0.306769	No
row_4	PYGB	3813	-0.00114363	-0.40885	No
row_5	GAA	3942	-0.0208684	-0.42477	No
row_6	PGM2	4975	-0.195247	-0.550412	No
row_7	PYGM	5242	-0.250997	-0.562623	Yes
row_8	GYS1	5248	-0.253124	-0.53788	Yes
row_9	UGP2	5304	-0.26581	-0.5189	Yes
row_10	HK2	5512	-0.312883	-0.516584	Yes
row_11	PGM1	5691	-0.357767	-0.505674	Yes
row_12	PYGL	5881	-0.406334	-0.49143	Yes
row_13	GPI	5970	-0.430341	-0.460555	Yes
row_14	ENPP1	6243	-0.519656	-0.446602	Yes
row_15	AGL	6501	-0.61613	-0.420839	Yes
row_16	GUSB	6856	-0.900009	-0.380192	Yes
row_17	GYS2	7001	-1.10829	-0.289046	Yes
row_18	PGM2L1	7112	-3.04324	0.0014077	Yes

## Sheet: COMPLEMENT_AND_COAGULATION_CASC
NAME	SYMBOL	RANK IN GENE LIST	RANK METRIC SCORE	RUNNING ES	CORE ENRICHMENT
row_0	FGG	62	1.51105	0.0811129	No
row_1	CD59	513	0.784525	0.0643631	No
row_2	MBL2	675	0.699049	0.0832465	No
row_3	PLAUR	1172	0.518358	0.0441895	No
row_4	FGB	1173	0.518165	0.0749998	No
row_5	C1QC	1219	0.506809	0.0987951	No
row_6	CFH	1434	0.435492	0.0945404	No
row_7	CD46	2484	0.214674	-0.0404831	No
row_8	SERPINC1	2614	0.192681	-0.0472003	No
row_9	SERPINE1	2764	0.167103	-0.0582561	No
row_10	F13A1	3968	-0.0249649	-0.226256	No
row_11	CD55	4272	-0.076435	-0.264399	No
row_12	PLAT	4649	-0.137415	-0.309201	No
row_13	CFB	4812	-0.16745	-0.322068	No
row_14	C4A	6205	-0.504318	-0.488192	Yes
row_15	C4B	6206	-0.504318	-0.458205	Yes
row_16	PLG	6273	-0.530196	-0.435978	Yes
row_17	C3	6339	-0.551202	-0.412361	Yes
row_18	KNG1	6488	-0.612141	-0.396813	Yes
row_19	A2M	6531	-0.631203	-0.365199	Yes
row_20	C1QB	6618	-0.682712	-0.336721	Yes
row_21	SERPINA1	6914	-0.96311	-0.321015	Yes
row_22	PLAU	7033	-1.19716	-0.266455	Yes
row_23	F2	7091	-1.84755	-0.164629	Yes
row_24	F3	7109	-2.83979	0.00183148	Yes
