# Supplementary material for: Proteomics Analysis of Polyphyllin D-Treated Triple-Negative Breast Cancer Cells Reveal the Anticancer Mechanisms of Polyphyllin D
Source: Appl Biochem Biotechnol. 2023 Aug 25;196(6):3148–61. doi: 10.1007/s12010-023-04679-4 (PMC11166742; doi:10.1007/s12010-023-04679-4)
Supplement: Supplementary file 5 — Supplementary file5 (XLSX 22 KB) [file 12010_2023_4679_MOESM5_ESM.xlsx]

## Sheet: Sheet1
Symbol	MDA-MB-231_C1	MDA-MB-231_C2	MDA-MB-231_C3	MDA-MB-231_S1	MDA-MB-231_S2	MDA-MB-231_S3	Fold change	P value
NDFIP2	76.5279	83.6336	100.132	10721.9	7847.72	10464.4	111.544	0.000474581
PARP9	0	60.8667	59.6094	2119.09	872.916	1764.59	39.4817	0.0141161
PAIP2	633.622	404.439	705.617	9612.85	9401.12	9629.77	16.4272	1.7291e-07
RPL36A	0	174.711	0	308.835	275.847	610.53	6.84108	0.0486804
RPL36AL	0	174.711	0	308.835	275.847	610.53	6.84108	0.0486804
TOM1	3074.36	2768.94	3615.37	22066.1	15371.9	17373	5.7948	0.00163939
EYA3	0	191.73	0	330.714	304.65	463.302	5.73029	0.0199379
SLC35B1	171.771	68.6503	45.9066	559.739	250.357	687.85	5.23158	0.0407212
PSMD10	736.303	784.596	1269.75	4695.36	5234.39	3719.65	4.89111	0.00159078
EPHA4	53.1546	77.4131	65.486	321.067	277.233	309.192	4.62879	8.97671e-05
BLOC1S3	357.577	301.438	410.095	1681.64	778.941	1468.96	3.67553	0.0254321
SMIM20	178.23	418.786	375.263	786.914	780.978	1323.98	2.97433	0.0302879
SSH3	985.452	908.077	403.976	2710.02	1828.39	2126.51	2.90094	0.01005
MFSD12	54.0234	456.646	105.749	564.936	517.467	693.319	2.88071	0.0477394
SHC2	445.204	693.134	483.625	1634.44	1900.71	1113.22	2.86589	0.014394
GATAD1	92.0854	448.438	201.341	581.253	671.931	804.129	2.77316	0.023901
NHSL1	1089.68	513.784	121.534	1359.19	1677.53	1671.88	2.72962	0.0295689
ELOVL7	190.821	355.223	120.459	611.145	556.018	593.304	2.64135	0.00695799
UGCG	833.996	1249.33	823.353	2637.65	3078.02	1789.29	2.58197	0.0191033
BOD1	255.294	165.166	232.129	371.266	650.59	647.963	2.55876	0.0246149
NDUFV3	514.054	359.659	556.973	1285.11	1123.62	1227.84	2.54184	0.000648921
PPTC7	107.828	75.455	63.046	168.759	173.776	278.561	2.52141	0.0307882
MFSD14B	342.117	59.9135	264.809	541.284	623.502	449.659	2.42104	0.0322134
AKAP8	1908.45	1473.07	1461.02	4739.23	3762.92	2921.97	2.35912	0.0158241
RPS21	387.459	436.53	327.079	805.743	623.064	1200.05	2.28384	0.0466529
IL1B	1407.02	2777.51	1701.14	4815.92	3943.94	4605.52	2.27084	0.0071672
CRELD1	238.502	195.691	108.96	383.366	425.913	368.524	2.16846	0.00717935
TRAF6	236.092	328.244	295.309	735.057	392.119	728.661	2.15884	0.0462956
PAXBP1	1200.12	1489.97	1289.48	2433.91	3552.54	2510.1	2.13504	0.0153534
PRKRIP1	214.734	156.873	134.533	380.931	305.736	391.641	2.13045	0.00614267
DNAJC16	223.273	184.55	176.823	410.583	355.844	431.202	2.04847	0.0015633
OTUB2	413.425	261.063	300.928	610.151	663.205	709.552	2.03288	0.00338081
ZNF330	955.541	640.636	529.916	1205.61	1304.89	1759.31	2.00829	0.0283805
HLA-G	1902.74	1775.64	1510.23	651.51	928.917	1007.81	0.498831	0.00540834
AHDC1	1073.96	878.558	1072.93	321.318	460.991	725.45	0.49836	0.0200604
PAK1	989.606	1054.31	1087.16	393.247	783.729	382.164	0.497957	0.0178738
TMEM41A	1199.84	915.928	1167.62	309.274	569.794	750.743	0.496381	0.0243745
SMURF1	13375	15401	16245.4	10198.2	3670.22	8355.96	0.49364	0.0231314
PHC2	1192.44	1173.04	1254.37	246.483	897.782	636.75	0.492013	0.0325248
HEATR5B	1942.46	1960.43	2097.12	1590.11	422.441	870.356	0.480483	0.0390097
EMG1	6307.25	6128.9	6097.66	3286.64	2178.03	3395.66	0.478063	0.00121907
NEMF	5476.62	4051.5	4899.66	3300.68	2301.98	1271.05	0.476422	0.0246688
TDRKH	3672.01	3407.38	3042.64	710.01	2304.74	1778.02	0.473499	0.0242474
TANK	874.629	668.704	801.364	432.302	116.78	555.607	0.471143	0.0453542
TAX1BP1	5501.99	4712.88	3531.26	1749.56	1873.39	2789.61	0.466499	0.0207587
PLCL2	640.211	767.608	923.425	543.399	358.233	185.446	0.466308	0.0346789
FAM92A	23629	25934.3	27005.7	13710.9	14962.9	6782.93	0.463069	0.00740462
MED18	1362.79	1591.96	1312.01	861.849	654.973	456.94	0.462591	0.00623582
ATAD3C	2522.5	2702.43	1968.59	1665.71	491.888	1150.54	0.459878	0.0330088
DDX39B	998.384	1002.62	729.753	479.269	222.198	548.603	0.457774	0.0212338
PKP4	3978.24	2499.77	2889.68	1657.63	1365.33	1219.22	0.452852	0.0206937
FXYD5	236.596	366.258	304.202	160.911	128.182	116.076	0.446686	0.013617
ACSF3	489.029	468.497	334.25	85.0865	272.512	218.719	0.446143	0.032051
PKP3	1506.15	1350.95	1405.11	383.046	426.75	1088.19	0.445306	0.027579
GAPDHS	4236.51	4346.97	4256.75	1887.11	1674.98	2152.05	0.445018	7.50721e-05
ADGRF5	35678.3	38653.4	39853.1	29570.4	16020.6	5096.99	0.443913	0.0421687
TBCEL	563.494	538.489	295.692	149.454	238.52	231.259	0.443045	0.0449486
RCOR1	10560	10445	8259.6	3403.99	5901.6	3584.62	0.440471	0.00765811
SNRPA1	205885	208757	213291	131565	8096.18	133729	0.435383	0.0467539
ESF1	7804.78	6312.01	7176.87	2602.84	4005.1	2651.57	0.434849	0.00314157
ICAM2	1525.86	1498.81	1316.99	945.653	708.89	223.582	0.432582	0.0209782
NTMT1	2732.05	2678.29	3126.93	1889.59	838.953	942.254	0.429973	0.0110871
RBMX2	684.521	623.151	728.472	425.138	238.216	207.387	0.427642	0.00647456
INTS7	8419.23	4916.09	5365.9	1871.23	2150.8	3877.42	0.422403	0.0467489
DNAJC7	10254.4	13200.6	11030.1	4406.4	4108.47	5860.37	0.416854	0.00292396
STRBP	5148.8	4785.28	8412.3	2827.26	3288.38	1514.7	0.415904	0.0481582
S100A8	1180.55	1185.05	1150.99	824.078	0	619.349	0.410461	0.0494617
UNG	1951.28	2875.22	3209.23	993.011	781.417	1522.35	0.410264	0.0222952
TUBAL3	2255.25	2094.28	1420.14	498.505	1231.94	626.249	0.408463	0.0290621
DDX31	1950.94	3389.19	3198.32	1316.11	1121.53	1012.36	0.404054	0.0210169
MAPK11	1025.41	1199.66	1498.38	811.58	396.899	226.752	0.385457	0.0263546
REL	10532.2	10587.9	10492.4	2637.11	6788.17	2415.45	0.37456	0.00978078
DCLK2	1879.75	2182.68	1757.73	349.144	1478.76	292.807	0.364373	0.0386169
AMACR	83.5954	104.03	127.759	52.5115	0	61.6728	0.362048	0.0437783
HOOK2	297.417	221.88	270.049	100.049	0	185.68	0.361982	0.0444143
SLC43A2	398.946	404.019	288.542	225.804	0	164.017	0.35714	0.0387795
SNRPG	2100.68	1950.5	1953.01	1126.9	441.961	572.839	0.356702	0.00395847
ACP6	240.303	248.482	182.578	143.173	0	95.3718	0.355315	0.0371098
CIZ1	104.557	102.157	122.391	42.6585	0	73.3234	0.352417	0.032891
OXLD1	2663.94	2883.06	2391.74	2001.77	770.953	0	0.349264	0.0454666
PRKAG2	987.279	1216.86	1062.09	167.891	251.749	707.335	0.345038	0.0168763
RAB4A	8047.62	7437.94	6764.61	1821.4	3953.61	1829.84	0.341788	0.00365377
PLXDC2	253.53	257.062	224.495	157.538	0	89.5666	0.336157	0.0254035
HNRNPA1L2	1440.17	1320.35	1154.16	119.063	240.446	841.129	0.306702	0.0191186
WASHC2C	913.63	939.625	997.648	491.31	137.093	239.788	0.304532	0.003625
NELFA	18261.6	18301.4	17382	2027.66	13230.6	928.472	0.30006	0.0331216
DHX34	3112.16	3315.17	3745.85	2033.51	389.507	544.82	0.291732	0.0124762
HLA-B	1014.78	901.149	1051.79	367.777	170.563	279.576	0.275604	0.000599021
TMCC3	330.282	362.988	371.531	240.777	0	48.7706	0.271926	0.0256781
MEN1	11355.3	11221.4	10856.7	660.983	7125.33	1131.6	0.266736	0.0172876
LRRC8D	4897.82	4124.71	3712.08	228.745	2855.8	163.078	0.255023	0.029377
RAB20	2447.62	2616.92	2290.33	110.875	1695.18	66.74	0.254633	0.0283031
CFAP44	2504.59	3211.69	2865.34	428.114	1442.78	225.321	0.244268	0.00724832
SEPHS2	922.574	747.362	867.538	0	614.421	0	0.242139	0.0386075
DCAF6	323.207	258.336	535.905	166.338	0	84.4075	0.224391	0.0403215
ABCB8	224.584	233.606	278.847	93.5086	0	65.6986	0.21601	0.00402044
SELENOS	534.833	388.756	240.145	134.64	0	110.98	0.211061	0.0318775
SMURF2	17445.8	18744.2	18174.4	1518.86	8956.22	969.097	0.210509	0.0053406
JMY	1596.97	1610.12	1598.22	253.886	524.263	176.389	0.198643	0.000262157
RAB3B	522.589	432.742	648.53	226.075	0	90.2243	0.197211	0.0091047
VHL	2327.05	2290.03	1958.31	308.644	605.113	262.467	0.178882	0.000346878
CDC25C	1550.61	1713.81	1673.75	36.9021	123.478	668.246	0.1678	0.00254272
MMP16	525.534	528.374	535.369	250.681	0	0	0.157733	0.00593892
GPSM2	1824.2	2044.56	1813.18	140.416	524.583	214.201	0.154736	0.000331477
RERE	3122.48	3473.16	2655.73	300.39	855.748	185.831	0.145056	0.00110652
GATA6	1970.19	2002.83	637.443	144.284	0	460.557	0.131189	0.0467982
TGOLN2	1669.76	1656.8	1507.38	174.585	146.433	306.49	0.129813	4.04368e-05
KDM1B	10864.4	11704.8	11240.1	1817.67	1598.02	90.6482	0.10371	7.04647e-05
LARP1B	2561.24	1424.17	1238.23	122.952	0	234.033	0.0683403	0.0179685
GSTT1	1469.02	1349.15	1329.41	60.024	171.059	0	0.055715	3.9547e-05
NOMO2	10752.1	6139.96	9530.53	185.875	0	126.91	0.0118378	0.0032379
NOMO3	10752.1	6139.96	9530.53	185.875	0	126.91	0.0118378	0.0032379
