# Supplementary material for: Proteomics Analysis of Polyphyllin D-Treated Triple-Negative Breast Cancer Cells Reveal the Anticancer Mechanisms of Polyphyllin D
Source: Appl Biochem Biotechnol. 2023 Aug 25;196(6):3148–61. doi: 10.1007/s12010-023-04679-4 (PMC11166742; doi:10.1007/s12010-023-04679-4)
Supplement: Supplementary file 6 — Supplementary file6 (XLSX 50 KB) [file 12010_2023_4679_MOESM6_ESM.xlsx]

## Sheet: Up-regulated gene sets
NAME	GS DETAILS	SIZE	ES	NES	NOM p-val	FDR q-val	FWER p-val	RANK AT MAX	LEADING EDGE
KEGG_HEMATOPOIETIC_CELL_LINEAGE	Details ...	16	0.505036	1.51191	0.0679887	0.973038	0.755	718	tags=31%, list=10%, signal=35%
KEGG_SPHINGOLIPID_METABOLISM	Details ...	16	0.466718	1.44499	0.0578035	0.735092	0.877	534	tags=25%, list=7%, signal=27%
KEGG_LEISHMANIA_INFECTION	Details ...	30	0.400828	1.39065	0.066879	0.669149	0.941	800	tags=23%, list=11%, signal=26%
KEGG_MELANOGENESIS	Details ...	37	0.361337	1.3447	0.0465839	0.651696	0.967	1244	tags=35%, list=17%, signal=42%
KEGG_GLYCINE_SERINE_AND_THREONINE_METABOLISM	Details ...	15	0.441515	1.2999	0.164804	0.668597	0.988	508	tags=27%, list=7%, signal=29%
KEGG_ERBB_SIGNALING_PATHWAY	Details ...	58	0.30874	1.23909	0.12766	0.762864	0.996	1230	tags=33%, list=17%, signal=39%
KEGG_TOLL_LIKE_RECEPTOR_SIGNALING_PATHWAY	Details ...	43	0.319104	1.18912	0.194805	0.834392	1	1177	tags=33%, list=17%, signal=39%
KEGG_NEUROTROPHIN_SIGNALING_PATHWAY	Details ...	86	0.271856	1.18713	0.131868	0.738203	1	1543	tags=36%, list=22%, signal=45%
KEGG_COLORECTAL_CANCER	Details ...	40	0.312331	1.17251	0.221154	0.698644	1	1502	tags=38%, list=21%, signal=47%
KEGG_INOSITOL_PHOSPHATE_METABOLISM	Details ...	31	0.300379	1.06827	0.324841	1	1	1244	tags=32%, list=17%, signal=39%
KEGG_AXON_GUIDANCE	Details ...	61	0.246959	1.01425	0.408935	1	1	1207	tags=25%, list=17%, signal=29%
KEGG_REGULATION_OF_ACTIN_CYTOSKELETON	Details ...	124	0.214355	0.98951	0.456989	1	1	1228	tags=19%, list=17%, signal=22%
KEGG_PRION_DISEASES	Details ...	18	0.321833	0.979198	0.466667	1	1	1496	tags=39%, list=21%, signal=49%
KEGG_PHOSPHATIDYLINOSITOL_SIGNALING_SYSTEM	Details ...	41	0.255097	0.961557	0.508475	1	1	1244	tags=32%, list=17%, signal=38%
KEGG_PATHOGENIC_ESCHERICHIA_COLI_INFECTION	Details ...	46	0.240583	0.94475	0.569024	1	1	2010	tags=50%, list=28%, signal=69%
KEGG_FOCAL_ADHESION	Details ...	122	0.201956	0.932259	0.658291	1	1	1518	tags=25%, list=21%, signal=31%
KEGG_NOD_LIKE_RECEPTOR_SIGNALING_PATHWAY	Details ...	34	0.250792	0.891236	0.659091	1	1	260	tags=12%, list=4%, signal=12%
KEGG_RNA_POLYMERASE	Details ...	23	0.272955	0.868532	0.648649	1	1	1211	tags=26%, list=17%, signal=31%
KEGG_RIG_I_LIKE_RECEPTOR_SIGNALING_PATHWAY	Details ...	33	0.236666	0.842303	0.75	1	1	1274	tags=30%, list=18%, signal=37%
KEGG_VALINE_LEUCINE_AND_ISOLEUCINE_DEGRADATION	Details ...	39	0.222585	0.836795	0.782178	1	1	1020	tags=21%, list=14%, signal=24%
KEGG_CYTOSOLIC_DNA_SENSING_PATHWAY		26	0.238912	0.818137	0.734328	1	1	610	tags=15%, list=9%, signal=17%
KEGG_NOTCH_SIGNALING_PATHWAY		26	0.237159	0.814318	0.756598	1	1	915	tags=23%, list=13%, signal=26%
KEGG_TGF_BETA_SIGNALING_PATHWAY		36	0.223111	0.798829	0.805643	1	1	1025	tags=28%, list=14%, signal=32%
KEGG_RIBOSOME		82	0.180396	0.776494	0.934211	1	1	76	tags=5%, list=1%, signal=5%
KEGG_EPITHELIAL_CELL_SIGNALING_IN_HELICOBACTER_PYLORI_INFECTION		45	0.203766	0.764587	0.880137	1	1	1251	tags=24%, list=18%, signal=29%
KEGG_VASOPRESSIN_REGULATED_WATER_REABSORPTION		27	0.213359	0.747733	0.859702	1	1	1318	tags=22%, list=19%, signal=27%
KEGG_ALANINE_ASPARTATE_AND_GLUTAMATE_METABOLISM		21	0.198856	0.632765	0.944598	1	1	1091	tags=24%, list=15%, signal=28%
KEGG_NEUROACTIVE_LIGAND_RECEPTOR_INTERACTION		17	0.207674	0.623562	0.948276	1	1	1010	tags=24%, list=14%, signal=27%
KEGG_BUTANOATE_METABOLISM		24	0.171655	0.566732	0.988131	1	1	59	tags=4%, list=1%, signal=4%
KEGG_LONG_TERM_DEPRESSION		34	0.143632	0.516371	0.990712	0.995249	1	1490	tags=24%, list=21%, signal=30%

## Sheet: Down-regulated gene sets
NAME	GS DETAILS	SIZE	ES	NES	NOM p-val	FDR q-val	FWER p-val	RANK AT MAX	LEADING EDGE
KEGG_METABOLISM_OF_XENOBIOTICS_BY_CYTOCHROME_P450	Details ...	23	-0.563491	-1.66091	0.0101597	0.713831	0.462	1135	tags=35%, list=16%, signal=41%
KEGG_N_GLYCAN_BIOSYNTHESIS	Details ...	33	-0.519022	-1.64439	0.012987	0.417404	0.522	2473	tags=70%, list=35%, signal=106%
KEGG_GLYCOLYSIS_GLUCONEOGENESIS	Details ...	51	-0.461547	-1.60635	0.00685871	0.399231	0.656	1022	tags=25%, list=14%, signal=30%
KEGG_HISTIDINE_METABOLISM	Details ...	17	-0.58068	-1.57938	0.0200927	0.38327	0.751	253	tags=24%, list=4%, signal=24%
KEGG_SPLICEOSOME	Details ...	121	-0.387191	-1.55049	0.00126904	0.402504	0.85	1952	tags=37%, list=27%, signal=50%
KEGG_TIGHT_JUNCTION	Details ...	87	-0.405658	-1.54778	0.00380228	0.346385	0.856	1275	tags=29%, list=18%, signal=35%
KEGG_DRUG_METABOLISM_CYTOCHROME_P450	Details ...	21	-0.516106	-1.48121	0.0662651	0.516574	0.962	130	tags=19%, list=2%, signal=19%
KEGG_THYROID_CANCER	Details ...	18	-0.524788	-1.4566	0.0664653	0.548333	0.98	1347	tags=44%, list=19%, signal=55%
KEGG_ADIPOCYTOKINE_SIGNALING_PATHWAY	Details ...	41	-0.406623	-1.36131	0.0955137	0.942817	1	1621	tags=34%, list=23%, signal=44%
KEGG_CELL_ADHESION_MOLECULES_CAMS	Details ...	33	-0.419473	-1.34237	0.103208	0.953099	1	1041	tags=27%, list=15%, signal=32%
KEGG_ENDOCYTOSIS	Details ...	128	-0.334526	-1.33788	0.047014	0.890654	1	1358	tags=23%, list=19%, signal=28%
KEGG_NON_SMALL_CELL_LUNG_CANCER	Details ...	37	-0.406438	-1.32516	0.115497	0.884921	1	1730	tags=41%, list=24%, signal=53%
KEGG_NATURAL_KILLER_CELL_MEDIATED_CYTOTOXICITY	Details ...	52	-0.367202	-1.28419	0.113154	1	1	742	tags=21%, list=10%, signal=23%
KEGG_RNA_DEGRADATION	Details ...	49	-0.362067	-1.24007	0.154066	1	1	2150	tags=39%, list=30%, signal=55%
KEGG_SELENOAMINO_ACID_METABOLISM	Details ...	18	-0.442767	-1.23414	0.209048	1	1	2109	tags=50%, list=30%, signal=71%
KEGG_ACUTE_MYELOID_LEUKEMIA	Details ...	34	-0.382436	-1.23286	0.166667	1	1	1730	tags=44%, list=24%, signal=58%
KEGG_TYROSINE_METABOLISM	Details ...	19	-0.439261	-1.22366	0.18649	1	1	1161	tags=32%, list=16%, signal=38%
KEGG_PPAR_SIGNALING_PATHWAY	Details ...	34	-0.374176	-1.21604	0.181287	1	1	1722	tags=35%, list=24%, signal=46%
KEGG_VIRAL_MYOCARDITIS	Details ...	39	-0.372433	-1.2042	0.206442	1	1	1300	tags=26%, list=18%, signal=31%
KEGG_ANTIGEN_PROCESSING_AND_PRESENTATION	Details ...	32	-0.37951	-1.197	0.216814	1	1	30	tags=6%, list=0%, signal=6%
KEGG_GLYCEROPHOSPHOLIPID_METABOLISM		32	-0.369832	-1.19422	0.212991	1	1	1675	tags=41%, list=24%, signal=53%
KEGG_APOPTOSIS		59	-0.337757	-1.19012	0.205198	1	1	742	tags=24%, list=10%, signal=26%
KEGG_MTOR_SIGNALING_PATHWAY		32	-0.371422	-1.18359	0.232117	1	1	2977	tags=53%, list=42%, signal=91%
KEGG_BASE_EXCISION_REPAIR		21	-0.407797	-1.18013	0.26492	0.97734	1	970	tags=19%, list=14%, signal=22%
KEGG_PROTEASOME		41	-0.351949	-1.1765	0.219259	0.954469	1	3033	tags=59%, list=43%, signal=101%
KEGG_TRYPTOPHAN_METABOLISM		22	-0.40142	-1.1683	0.268217	0.952544	1	273	tags=14%, list=4%, signal=14%
KEGG_LYSOSOME		76	-0.308454	-1.15551	0.229917	0.974326	1	2411	tags=46%, list=34%, signal=69%
KEGG_RENAL_CELL_CARCINOMA		47	-0.332478	-1.13063	0.270042	1	1	1817	tags=36%, list=26%, signal=48%
KEGG_UBIQUITIN_MEDIATED_PROTEOLYSIS		102	-0.289252	-1.11438	0.262211	1	1	1827	tags=30%, list=26%, signal=40%
KEGG_SYSTEMIC_LUPUS_ERYTHEMATOSUS		32	-0.356219	-1.11376	0.292151	1	1	2299	tags=38%, list=32%, signal=55%
KEGG_GALACTOSE_METABOLISM		17	-0.40445	-1.10709	0.330671	1	1	2398	tags=47%, list=34%, signal=71%
KEGG_PYRUVATE_METABOLISM		34	-0.34808	-1.10629	0.30597	1	1	1055	tags=21%, list=15%, signal=24%
KEGG_CITRATE_CYCLE_TCA_CYCLE		30	-0.347483	-1.09427	0.333333	1	1	1157	tags=23%, list=16%, signal=28%
KEGG_FRUCTOSE_AND_MANNOSE_METABOLISM		31	-0.345193	-1.09111	0.354839	1	1	2438	tags=48%, list=34%, signal=73%
KEGG_OOCYTE_MEIOSIS		75	-0.28256	-1.06915	0.351648	1	1	1730	tags=28%, list=24%, signal=37%
KEGG_HUNTINGTONS_DISEASE		126	-0.266021	-1.06293	0.33829	1	1	1381	tags=21%, list=19%, signal=26%
KEGG_PARKINSONS_DISEASE		92	-0.274025	-1.06253	0.360053	1	1	1360	tags=25%, list=19%, signal=31%
KEGG_PROGESTERONE_MEDIATED_OOCYTE_MATURATION		51	-0.30615	-1.06147	0.37196	1	1	1730	tags=27%, list=24%, signal=36%
KEGG_ENDOMETRIAL_CANCER		33	-0.327859	-1.05678	0.38797	1	1	1730	tags=33%, list=24%, signal=44%
KEGG_GNRH_SIGNALING_PATHWAY		50	-0.305865	-1.05531	0.364266	0.997785	1	1730	tags=34%, list=24%, signal=45%
KEGG_SMALL_CELL_LUNG_CANCER		52	-0.308046	-1.05467	0.388039	0.975264	1	418	tags=15%, list=6%, signal=16%
KEGG_PROPANOATE_METABOLISM		28	-0.342691	-1.05128	0.379154	0.964627	1	1199	tags=25%, list=17%, signal=30%
KEGG_ALZHEIMERS_DISEASE		113	-0.264921	-1.049	0.375813	0.950449	1	1556	tags=27%, list=22%, signal=33%
KEGG_BIOSYNTHESIS_OF_UNSATURATED_FATTY_ACIDS		17	-0.382447	-1.04528	0.405616	0.941939	1	1547	tags=41%, list=22%, signal=52%
KEGG_PROSTATE_CANCER		44	-0.30576	-1.03994	0.399723	0.939627	1	1730	tags=32%, list=24%, signal=42%
KEGG_GAP_JUNCTION		50	-0.304142	-1.037	0.413889	0.929026	1	1730	tags=30%, list=24%, signal=39%
KEGG_GLIOMA		40	-0.313656	-1.03364	0.432706	0.920835	1	1730	tags=38%, list=24%, signal=49%
KEGG_VEGF_SIGNALING_PATHWAY		42	-0.308005	-1.03225	0.416783	0.906412	1	1538	tags=31%, list=22%, signal=39%
KEGG_CYTOKINE_CYTOKINE_RECEPTOR_INTERACTION		26	-0.346214	-1.02807	0.444604	0.901635	1	746	tags=31%, list=10%, signal=34%
KEGG_HYPERTROPHIC_CARDIOMYOPATHY_HCM		32	-0.319088	-1.02293	0.430931	0.899109	1	1081	tags=22%, list=15%, signal=26%
KEGG_CYSTEINE_AND_METHIONINE_METABOLISM		23	-0.351605	-1.02183	0.434251	0.884784	1	2155	tags=39%, list=30%, signal=56%
KEGG_ABC_TRANSPORTERS		15	-0.384144	-1.02088	0.421779	0.870536	1	1359	tags=33%, list=19%, signal=41%
KEGG_TYPE_II_DIABETES_MELLITUS		19	-0.367008	-1.02048	0.454976	0.85538	1	1864	tags=42%, list=26%, signal=57%
KEGG_LEUKOCYTE_TRANSENDOTHELIAL_MIGRATION		61	-0.281564	-1.01941	0.421429	0.842744	1	1160	tags=18%, list=16%, signal=21%
KEGG_GLUTATHIONE_METABOLISM		34	-0.318397	-1.01924	0.431457	0.827895	1	2	tags=3%, list=0%, signal=3%
KEGG_B_CELL_RECEPTOR_SIGNALING_PATHWAY		43	-0.303573	-1.01903	0.440407	0.813635	1	1730	tags=35%, list=24%, signal=46%
KEGG_CHEMOKINE_SIGNALING_PATHWAY		73	-0.273285	-1.00802	0.458167	0.829939	1	1765	tags=29%, list=25%, signal=38%
KEGG_T_CELL_RECEPTOR_SIGNALING_PATHWAY		59	-0.283122	-1.0041	0.455966	0.825992	1	1730	tags=32%, list=24%, signal=42%
KEGG_CARDIAC_MUSCLE_CONTRACTION		36	-0.303951	-0.994492	0.475912	0.839568	1	2289	tags=44%, list=32%, signal=65%
KEGG_COMPLEMENT_AND_COAGULATION_CASCADES		25	-0.335929	-0.992452	0.476336	0.831585	1	810	tags=20%, list=11%, signal=22%
KEGG_AMINO_SUGAR_AND_NUCLEOTIDE_SUGAR_METABOLISM		37	-0.300954	-0.983108	0.48227	0.843675	1	2823	tags=43%, list=40%, signal=71%
KEGG_BLADDER_CANCER		22	-0.339105	-0.974306	0.513353	0.853369	1	1730	tags=36%, list=24%, signal=48%
KEGG_FC_EPSILON_RI_SIGNALING_PATHWAY		38	-0.293121	-0.965449	0.513043	0.86277	1	1730	tags=32%, list=24%, signal=41%
KEGG_PATHWAYS_IN_CANCER		163	-0.226655	-0.943865	0.596814	0.907199	1	1538	tags=24%, list=22%, signal=30%
KEGG_FC_GAMMA_R_MEDIATED_PHAGOCYTOSIS		60	-0.256631	-0.918035	0.630252	0.962937	1	1730	tags=25%, list=24%, signal=33%
KEGG_ARRHYTHMOGENIC_RIGHT_VENTRICULAR_CARDIOMYOPATHY_ARVC		35	-0.281493	-0.913608	0.6	0.96068	1	1375	tags=29%, list=19%, signal=35%
KEGG_ALDOSTERONE_REGULATED_SODIUM_REABSORPTION		22	-0.303267	-0.897372	0.591463	0.987649	1	1871	tags=36%, list=26%, signal=49%
KEGG_BETA_ALANINE_METABOLISM		15	-0.33571	-0.895136	0.620536	0.978319	1	957	tags=20%, list=13%, signal=23%
KEGG_LONG_TERM_POTENTIATION		43	-0.26635	-0.894927	0.652239	0.964592	1	1730	tags=30%, list=24%, signal=40%
KEGG_MAPK_SIGNALING_PATHWAY		116	-0.222822	-0.884152	0.704835	0.976388	1	1730	tags=28%, list=24%, signal=36%
KEGG_JAK_STAT_SIGNALING_PATHWAY		37	-0.26508	-0.869884	0.676671	0.997434	1	1765	tags=32%, list=25%, signal=43%
KEGG_WNT_SIGNALING_PATHWAY		74	-0.233578	-0.868213	0.715415	0.987682	1	1426	tags=26%, list=20%, signal=32%
KEGG_LYSINE_DEGRADATION		32	-0.273169	-0.861995	0.676428	0.988871	1	2132	tags=28%, list=30%, signal=40%
KEGG_PROTEIN_EXPORT		21	-0.2967	-0.857411	0.66716	0.985724	1	1054	tags=24%, list=15%, signal=28%
KEGG_SNARE_INTERACTIONS_IN_VESICULAR_TRANSPORT		28	-0.277786	-0.855376	0.673163	0.977518	1	2030	tags=46%, list=28%, signal=65%
KEGG_DRUG_METABOLISM_OTHER_ENZYMES		17	-0.313399	-0.855244	0.665722	0.964801	1	2751	tags=65%, list=39%, signal=105%
KEGG_INSULIN_SIGNALING_PATHWAY		90	-0.22167	-0.853696	0.739305	0.955911	1	1730	tags=28%, list=24%, signal=36%
KEGG_CELL_CYCLE		90	-0.221486	-0.852035	0.754248	0.947161	1	1678	tags=23%, list=24%, signal=30%
KEGG_CHRONIC_MYELOID_LEUKEMIA		51	-0.240718	-0.832929	0.729655	0.975663	1	1730	tags=33%, list=24%, signal=44%
KEGG_OXIDATIVE_PHOSPHORYLATION		93	-0.21685	-0.830286	0.778667	0.96832	1	2289	tags=38%, list=32%, signal=55%
KEGG_P53_SIGNALING_PATHWAY		35	-0.255547	-0.826182	0.733434	0.964638	1	1275	tags=17%, list=18%, signal=21%
KEGG_MELANOMA		29	-0.265666	-0.819946	0.721168	0.965621	1	1730	tags=34%, list=24%, signal=45%
KEGG_HOMOLOGOUS_RECOMBINATION		16	-0.308812	-0.810031	0.737089	0.972872	1	1318	tags=31%, list=19%, signal=38%
KEGG_AMYOTROPHIC_LATERAL_SCLEROSIS_ALS		30	-0.258081	-0.806313	0.747024	0.968389	1	1659	tags=23%, list=23%, signal=30%
KEGG_PURINE_METABOLISM		90	-0.20845	-0.802655	0.840467	0.96396	1	1949	tags=29%, list=27%, signal=39%
KEGG_DNA_REPLICATION		33	-0.252464	-0.7931	0.777939	0.96989	1	1038	tags=18%, list=15%, signal=21%
KEGG_PENTOSE_PHOSPHATE_PATHWAY		26	-0.264844	-0.792943	0.761281	0.959062	1	1022	tags=19%, list=14%, signal=22%
KEGG_PYRIMIDINE_METABOLISM		75	-0.20664	-0.778598	0.845628	0.971882	1	1957	tags=28%, list=27%, signal=38%
KEGG_AMINOACYL_TRNA_BIOSYNTHESIS		36	-0.236526	-0.768437	0.824926	0.977948	1	2966	tags=44%, list=42%, signal=76%
KEGG_PORPHYRIN_AND_CHLOROPHYLL_METABOLISM		19	-0.272547	-0.760162	0.791728	0.980039	1	605	tags=16%, list=8%, signal=17%
KEGG_DILATED_CARDIOMYOPATHY		31	-0.240653	-0.756014	0.831071	0.97551	1	1686	tags=26%, list=24%, signal=34%
KEGG_PANCREATIC_CANCER		49	-0.214143	-0.751358	0.868715	0.972178	1	1730	tags=33%, list=24%, signal=43%
KEGG_VASCULAR_SMOOTH_MUSCLE_CONTRACTION		43	-0.220385	-0.742145	0.882526	0.974855	1	1730	tags=28%, list=24%, signal=37%
KEGG_NUCLEOTIDE_EXCISION_REPAIR		40	-0.215927	-0.71314	0.883916	1	1	2603	tags=38%, list=37%, signal=59%
KEGG_ECM_RECEPTOR_INTERACTION		40	-0.209027	-0.69745	0.910294	1	1	1526	tags=23%, list=21%, signal=28%
KEGG_GLYCEROLIPID_METABOLISM		20	-0.240858	-0.68629	0.880503	1	1	1675	tags=25%, list=24%, signal=33%
KEGG_CALCIUM_SIGNALING_PATHWAY		51	-0.198462	-0.678273	0.936047	1	1	2498	tags=35%, list=35%, signal=54%
KEGG_ARGININE_AND_PROLINE_METABOLISM		33	-0.212796	-0.672998	0.924556	0.997475	1	318	tags=9%, list=4%, signal=9%
KEGG_ADHERENS_JUNCTION		56	-0.187451	-0.672622	0.951009	0.987654	1	1730	tags=25%, list=24%, signal=33%
KEGG_PEROXISOME		52	-0.190964	-0.654642	0.953975	0.99135	1	1548	tags=23%, list=22%, signal=29%
KEGG_FATTY_ACID_METABOLISM		32	-0.204942	-0.653761	0.932635	0.982251	1	1423	tags=19%, list=20%, signal=23%
KEGG_BASAL_TRANSCRIPTION_FACTORS		22	-0.224566	-0.652677	0.902549	0.97326	1	1511	tags=27%, list=21%, signal=35%
KEGG_STARCH_AND_SUCROSE_METABOLISM		19	-0.221239	-0.622708	0.945227	0.981587	1	1942	tags=32%, list=27%, signal=43%
KEGG_MISMATCH_REPAIR		19	-0.207473	-0.586157	0.967791	0.987016	1	2762	tags=42%, list=39%, signal=69%
KEGG_VIBRIO_CHOLERAE_INFECTION		37	-0.176	-0.573109	0.982906	0.981809	1	2514	tags=41%, list=35%, signal=62%

## Sheet: MELANOGENESIS
NAME	SYMBOL	RANK IN GENE LIST	RANK METRIC SCORE	RUNNING ES	CORE ENRICHMENT
row_0	MITF	100	1.04053	0.0680918	Yes
row_1	PRKCB	364	0.657815	0.0829455	Yes
row_2	FZD2	415	0.62785	0.125491	Yes
row_3	FZD7	416	0.62785	0.175093	Yes
row_4	MAP2K2	419	0.626105	0.224274	Yes
row_5	EP300	636	0.520092	0.23488	Yes
row_6	CTNNB1	755	0.469693	0.255335	Yes
row_7	GNAO1	781	0.46025	0.288168	Yes
row_8	CAMK2A	989	0.383514	0.289254	Yes
row_9	CALM1	1077	0.353581	0.30491	Yes
row_10	CALM2	1078	0.353581	0.332844	Yes
row_11	CALM3	1079	0.353581	0.360777	Yes
row_12	PLCB3	1244	0.300039	0.361337	Yes
row_13	KRAS	1422	0.254874	0.356494	No
row_14	DVL2	1755	0.177372	0.323654	No
row_15	RAF1	2069	0.115149	0.288579	No
row_16	PRKCA	2225	0.0860206	0.273501	No
row_17	PRKACA	2315	0.068353	0.266341	No
row_18	GNAI2	2557	0.0296022	0.234669	No
row_19	CREB1	2615	0.0231659	0.228455	No
row_20	NRAS	2674	0.0155172	0.221496	No
row_21	GSK3B	2717	0.0103208	0.216384	No
row_22	MAPK1	3118	-0.0412976	0.163197	No
row_23	GNAI1	3265	-0.0640259	0.147652	No
row_24	GNAQ	3315	-0.0700189	0.146268	No
row_25	GNAS	3793	-0.134243	0.089558	No
row_26	CALML3	3874	-0.144422	0.0896779	No
row_27	GNAI3	4326	-0.2061	0.0423136	No
row_28	FZD6	4510	-0.233483	0.0349338	No
row_29	DVL3	4611	-0.247582	0.0403811	No
row_30	MAPK3	5394	-0.375378	-0.0403215	No
row_31	PRKACB	5438	-0.382786	-0.0161488	No
row_32	MAP2K1	5777	-0.451967	-0.0281419	No
row_33	CAMK2G	5993	-0.502177	-0.0188102	No
row_34	CREBBP	6079	-0.530043	0.0110691	No
row_35	HRAS	6459	-0.648035	0.00877973	No
row_36	CAMK2D	6974	-1.07141	0.0208861	No

## Sheet: SPLICEOSOME
NAME	SYMBOL	RANK IN GENE LIST	RANK METRIC SCORE	RUNNING ES	CORE ENRICHMENT
row_0	PPIE	179	0.887382	-0.00326483	No
row_1	DHX38	432	0.61199	-0.0238757	No
row_2	HNRNPA1	938	0.405216	-0.0858151	No
row_3	PRPF38B	1095	0.348975	-0.099325	No
row_4	XAB2	1106	0.3439	-0.0921112	No
row_5	PUF60	1262	0.292402	-0.1069	No
row_6	BCAS2	1416	0.256445	-0.122306	No
row_7	CDC5L	1447	0.249302	-0.120326	No
row_8	SMNDC1	1552	0.225168	-0.129521	No
row_9	PRPF3	1586	0.219735	-0.128712	No
row_10	SF3A3	1618	0.20837	-0.127903	No
row_11	SNRPB2	1734	0.181921	-0.139755	No
row_12	RBM22	1736	0.181773	-0.13533	No
row_13	TRA2B	1856	0.158277	-0.148348	No
row_14	LSM8	1975	0.133368	-0.161849	No
row_15	SF3B4	1982	0.132501	-0.159376	No
row_16	BUD31	1992	0.131371	-0.15736	No
row_17	HNRNPA3	2024	0.123697	-0.158679	No
row_18	PPIL1	2140	0.10172	-0.172547	No
row_19	SYF2	2245	0.0820563	-0.185338	No
row_20	SRSF5	2301	0.0707534	-0.191415	No
row_21	ACIN1	2403	0.052767	-0.204513	No
row_22	DDX46	2433	0.047948	-0.20745	No
row_23	CRNKL1	2468	0.0424793	-0.211238	No
row_24	LSM6	2545	0.0308236	-0.221318	No
row_25	ISY1	2552	0.0299417	-0.221422	No
row_26	SF3B1	2618	0.0223785	-0.230143	No
row_27	MAGOHB	2742	0.0071437	-0.24753	No
row_28	MAGOH	2743	0.0071437	-0.24735	No
row_29	HNRNPK	2766	0.00239321	-0.250432	No
row_30	U2AF2	3036	-0.0297153	-0.288103	No
row_31	SNRPC	3070	-0.0351073	-0.291934	No
row_32	RBM17	3185	-0.0525405	-0.306894	No
row_33	SART1	3208	-0.0565563	-0.308615	No
row_34	CDC40	3341	-0.0730921	-0.32563	No
row_35	CWC15	3382	-0.0788618	-0.329361	No
row_36	SNRPD3	3515	-0.0964069	-0.34579	No
row_37	PRPF38A	3585	-0.104556	-0.353017	No
row_38	SLU7	3619	-0.10875	-0.354997	No
row_39	SRSF4	3620	-0.109092	-0.352256	No
row_40	LSM7	3653	-0.114736	-0.353943	No
row_41	TXNL4A	3673	-0.116456	-0.35373	No
row_42	SNRPA	3729	-0.124882	-0.358447	No
row_43	SNRPD2	3735	-0.125497	-0.356007	No
row_44	RBM8A	3756	-0.128785	-0.355627	No
row_45	HSPA8	3866	-0.143946	-0.367577	No
row_46	CTNNBL1	3885	-0.145374	-0.366494	No
row_47	HSPA1A	3901	-0.147743	-0.364924	No
row_48	HSPA1B	3902	-0.147743	-0.361211	No
row_49	U2SURP	3910	-0.148714	-0.358474	No
row_50	SRSF6	3965	-0.156369	-0.362256	No
row_51	SNRNP70	3995	-0.159431	-0.362392	No
row_52	SF3B3	4018	-0.162859	-0.361441	No
row_53	PRPF6	4070	-0.16999	-0.364453	No
row_54	RBMX	4072	-0.170109	-0.360321	No
row_55	U2AF1	4076	-0.170984	-0.356453	No
row_56	WBP11	4087	-0.171794	-0.353564	No
row_57	THOC3	4127	-0.177101	-0.354683	No
row_58	SRSF7	4181	-0.185103	-0.357601	No
row_59	PRPF19	4289	-0.200856	-0.367835	No
row_60	EIF4A3	4397	-0.218002	-0.377638	No
row_61	HNRNPU	4445	-0.225096	-0.378694	No
row_62	NCBP2	4456	-0.226186	-0.374438	No
row_63	SF3B2	4493	-0.231318	-0.373767	No
row_64	HNRNPM	4501	-0.232344	-0.368928	No
row_65	SF3B6	4506	-0.233046	-0.363643	No
row_66	SNRNP27	4526	-0.235316	-0.360443	No
row_67	SRSF3	4664	-0.254679	-0.373609	No
row_68	SNU13	4716	-0.26391	-0.374261	No
row_69	SRSF1	4718	-0.264328	-0.367761	No
row_70	HSPA2	4772	-0.273027	-0.36847	No
row_71	TCERG1	4800	-0.276927	-0.365367	No
row_72	SF3A1	4847	-0.284509	-0.364787	No
row_73	SRSF9	4927	-0.297775	-0.368586	No
row_74	LSM4	5037	-0.317074	-0.376185	No
row_75	SNRPD1	5042	-0.317917	-0.368768	No
row_76	SNRNP200	5172	-0.334038	-0.378797	Yes
row_77	PPIH	5214	-0.34117	-0.376079	Yes
row_78	LSM2	5262	-0.351984	-0.373946	Yes
row_79	NCBP1	5281	-0.355829	-0.367575	Yes
row_80	DHX15	5302	-0.359947	-0.361386	Yes
row_81	TRA2A	5321	-0.362518	-0.354847	Yes
row_82	ALYREF	5324	-0.363102	-0.346008	Yes
row_83	ZMAT2	5357	-0.369228	-0.3413	Yes
row_84	PQBP1	5376	-0.371996	-0.334523	Yes
row_85	LSM3	5490	-0.392002	-0.34081	Yes
row_86	PCBP1	5542	-0.39964	-0.338051	Yes
row_87	EFTUD2	5567	-0.403014	-0.331351	Yes
row_88	RBM25	5597	-0.410258	-0.325183	Yes
row_89	SNRPE	5630	-0.416716	-0.319282	Yes
row_90	SNRPF	5648	-0.420754	-0.311136	Yes
row_91	SNRPB	5714	-0.436583	-0.309448	Yes
row_92	DDX23	5733	-0.440795	-0.300942	Yes
row_93	PLRG1	5763	-0.448	-0.293826	Yes
row_94	SRSF8	5774	-0.45157	-0.283907	Yes
row_95	SRSF2	5785	-0.453663	-0.273934	Yes
row_96	PRPF40B	5833	-0.464859	-0.268965	Yes
row_97	SRSF10	5870	-0.475096	-0.262168	Yes
row_98	PRPF8	5913	-0.484518	-0.255991	Yes
row_99	CCDC12	5974	-0.497141	-0.252067	Yes
row_100	SF3A2	5987	-0.500793	-0.241196	Yes
row_101	HNRNPC	5999	-0.503719	-0.230109	Yes
row_102	THOC2	6063	-0.523904	-0.225941	Yes
row_103	THOC1	6117	-0.540235	-0.219934	Yes
row_104	DHX8	6118	-0.540515	-0.206352	Yes
row_105	DHX16	6278	-0.589786	-0.214239	Yes
row_106	USP39	6333	-0.602289	-0.206816	Yes
row_107	SNRNP40	6354	-0.608888	-0.194371	Yes
row_108	SNW1	6397	-0.622938	-0.184715	Yes
row_109	SF3B5	6431	-0.636427	-0.173435	Yes
row_110	PRPF40A	6484	-0.656484	-0.164365	Yes
row_111	AQR	6567	-0.699391	-0.1585	Yes
row_112	DDX42	6575	-0.701959	-0.14186	Yes
row_113	CHERP	6591	-0.707265	-0.12623	Yes
row_114	PRPF4	6671	-0.763545	-0.118325	Yes
row_115	DDX5	6686	-0.771822	-0.100929	Yes
row_116	PRPF31	6893	-0.950614	-0.106461	Yes
row_117	SNRPA1	6950	-1.03868	-0.0883572	Yes
row_118	DDX39B	7073	-1.39418	-0.070746	Yes
row_119	HNRNPA1L2	7076	-1.39694	-0.0359275	Yes
row_120	SNRPG	7098	-1.68545	0.00342757	Yes

## Sheet: METABOLISM_OF_XENOBIOTICS_BY_CY
NAME	SYMBOL	RANK IN GENE LIST	RANK METRIC SCORE	RUNNING ES	CORE ENRICHMENT
row_0	MGST3	342	0.669874	0.00396285	No
row_1	GSTM4	379	0.644046	0.0490143	No
row_2	MGST1	1428	0.253993	-0.0788247	No
row_3	GSTT2	1526	0.231035	-0.0745067	No
row_4	ADH7	1544	0.226055	-0.0593087	No
row_5	AKR1C3	1610	0.211447	-0.0520081	No
row_6	GSTP1	1625	0.206585	-0.0379028	No
row_7	GSTM2	1776	0.17273	-0.0455872	No
row_8	GSTK1	2405	0.0526931	-0.129937	No
row_9	CYP1B1	2785	1.63589e-05	-0.183316	No
row_10	GSTO1	3048	-0.031446	-0.21777	No
row_11	MGST2	3283	-0.0659463	-0.245596	No
row_12	EPHX1	3966	-0.156455	-0.329476	No
row_13	GSTM1	4693	-0.257853	-0.411663	No
row_14	ALDH1A3	5481	-0.390954	-0.492083	No
row_15	GSTZ1	5989	-0.501062	-0.524497	Yes
row_16	ADH5	6138	-0.547319	-0.502747	Yes
row_17	GSTM3	6457	-0.647237	-0.497166	Yes
row_18	AKR1C1	6499	-0.664573	-0.451221	Yes
row_19	ALDH3A1	6994	-1.10825	-0.434551	Yes
row_20	ALDH3B1	6995	-1.10825	-0.348302	Yes
row_21	ALDH3B2	6996	-1.10825	-0.262054	Yes
row_22	GSTT1	7122	-3.59352	-7.49816e-08	Yes

## Sheet: N_GLYCAN_BIOSYNTHESIS
NAME	SYMBOL	RANK IN GENE LIST	RANK METRIC SCORE	RUNNING ES	CORE ENRICHMENT
row_0	ALG12	362	0.659229	0.00239058	No
row_1	ALG9	794	0.453082	-0.0216647	No
row_2	DPAGT1	2335	0.0647907	-0.233619	No
row_3	MGAT1	2454	0.0454196	-0.24658	No
row_4	RFT1	2826	-0.00551915	-0.298459	No
row_5	MGAT4B	2841	-0.00690992	-0.299874	No
row_6	ALG11	3174	-0.0509604	-0.342569	No
row_7	STT3B	3247	-0.0607833	-0.347796	No
row_8	STT3A	3821	-0.138002	-0.417425	No
row_9	MOGS	4202	-0.187316	-0.455834	No
row_10	MAN1A2	4651	-0.252972	-0.498512	Yes
row_11	DDOST	4752	-0.270091	-0.490718	Yes
row_12	ALG2	4763	-0.272385	-0.470044	Yes
row_13	RPN2	4828	-0.281625	-0.456238	Yes
row_14	MAN2A1	5062	-0.320552	-0.463111	Yes
row_15	RPN1	5087	-0.323101	-0.4403	Yes
row_16	ALG5	5234	-0.346305	-0.432815	Yes
row_17	FUT8	5309	-0.361055	-0.413979	Yes
row_18	ALG8	5367	-0.370233	-0.392001	Yes
row_19	ALG6	5479	-0.390624	-0.375986	Yes
row_20	B4GALT1	5499	-0.393297	-0.346779	Yes
row_21	ALG1	5534	-0.39876	-0.319244	Yes
row_22	DAD1	5647	-0.420549	-0.300944	Yes
row_23	TUSC3	5711	-0.435705	-0.274504	Yes
row_24	ALG10	5843	-0.468339	-0.255009	Yes
row_25	ALG10B	5844	-0.468339	-0.217038	Yes
row_26	MAN1A1	5878	-0.475989	-0.1831	Yes
row_27	GANAB	6023	-0.511894	-0.161908	Yes
row_28	MAN1B1	6235	-0.578286	-0.144782	Yes
row_29	DPM1	6534	-0.682032	-0.131516	Yes
row_30	DPM3	6677	-0.76611	-0.0894299	Yes
row_31	MGAT2	6746	-0.807905	-0.0335183	Yes
row_32	ALG3	6970	-1.06577	0.0214385	Yes

## Sheet: GLYCOLYSIS_GLUCONEOGENESIS
NAME	SYMBOL	RANK IN GENE LIST	RANK METRIC SCORE	RUNNING ES	CORE ENRICHMENT
row_0	DLD	403	0.635535	-0.0206569	No
row_1	AKR1A1	629	0.525526	-0.0224324	No
row_2	PFKP	801	0.448259	-0.0209889	No
row_3	PGK2	1426	0.254192	-0.0946941	No
row_4	PGAM2	1454	0.248203	-0.0843242	No
row_5	ADH7	1544	0.226055	-0.0839873	No
row_6	PGAM4	1598	0.216086	-0.0791298	No
row_7	ALDOA	1919	0.146141	-0.116025	No
row_8	ALDH3A2	1968	0.134235	-0.115139	No
row_9	ALDOC	1976	0.133355	-0.108506	No
row_10	LDHA	2118	0.105487	-0.122414	No
row_11	PGM1	2169	0.0956869	-0.124015	No
row_12	ALDH7A1	2199	0.0906865	-0.122931	No
row_13	PGK1	2312	0.0688444	-0.134833	No
row_14	HK1	2322	0.0673643	-0.132255	No
row_15	PKLR	2448	0.0462486	-0.147287	No
row_16	PGM2	2550	0.0300768	-0.159849	No
row_17	ENO1	2686	0.0146199	-0.178103	No
row_18	ENO3	2963	-0.0202864	-0.215971	No
row_19	LDHB	3226	-0.0583883	-0.24968	No
row_20	ALDH2	3322	-0.0709671	-0.259057	No
row_21	PCK1	3363	-0.0767782	-0.260324	No
row_22	DLAT	3388	-0.0792237	-0.259189	No
row_23	TPI1	3438	-0.0871249	-0.261138	No
row_24	PKM	3480	-0.0922345	-0.261663	No
row_25	ALDH9A1	3656	-0.115044	-0.279832	No
row_26	FBP2	3722	-0.123648	-0.281956	No
row_27	PDHB	3797	-0.134958	-0.284705	No
row_28	PGAM1	3849	-0.142241	-0.283786	No
row_29	GAPDH	4149	-0.18043	-0.315752	No
row_30	GPI	4151	-0.180974	-0.305548	No
row_31	PDHA2	4248	-0.194231	-0.30802	No
row_32	PDHA1	4316	-0.204463	-0.305807	No
row_33	LDHAL6B	4969	-0.305624	-0.380531	No
row_34	ENO2	4987	-0.310242	-0.365201	No
row_35	ALDOB	5065	-0.320762	-0.357754	No
row_36	HK2	5260	-0.351098	-0.365116	No
row_37	ALDH1A3	5481	-0.390954	-0.373877	No
row_38	PFKM	6102	-0.536729	-0.430866	Yes
row_39	ADH5	6138	-0.547319	-0.404529	Yes
row_40	LDHAL6A	6211	-0.571406	-0.382048	Yes
row_41	BPGM	6394	-0.62226	-0.372213	Yes
row_42	PFKL	6435	-0.637886	-0.341407	Yes
row_43	ACSS2	6522	-0.675516	-0.314953	Yes
row_44	PCK2	6559	-0.693834	-0.280383	Yes
row_45	GALM	6822	-0.873284	-0.267512	Yes
row_46	ALDH1B1	6871	-0.921674	-0.221615	Yes
row_47	ALDH3A1	6994	-1.10825	-0.175516	Yes
row_48	ALDH3B1	6995	-1.10825	-0.112166	Yes
row_49	ALDH3B2	6996	-1.10825	-0.0488156	Yes
row_50	FBP1	7011	-1.1632	0.0156957	Yes

## Sheet: HISTIDINE_METABOLISM
NAME	SYMBOL	RANK IN GENE LIST	RANK METRIC SCORE	RUNNING ES	CORE ENRICHMENT
row_0	MAOB	75	1.12788	0.152947	No
row_1	CNDP1	1932	0.142798	-0.0875401	No
row_2	ALDH3A2	1968	0.134235	-0.0730063	No
row_3	ALDH7A1	2199	0.0906865	-0.092227	No
row_4	BUD23	2303	0.0702998	-0.0965309	No
row_5	MAOA	2648	0.0177253	-0.142371	No
row_6	TRMT11	2962	-0.0202402	-0.183484	No
row_7	METTL2B	2967	-0.0205015	-0.181075	No
row_8	ALDH2	3322	-0.0709671	-0.220605	No
row_9	ALDH9A1	3656	-0.115044	-0.250789	No
row_10	HNMT	3811	-0.136415	-0.252686	No
row_11	LCMT1	5015	-0.314088	-0.376448	No
row_12	ALDH1A3	5481	-0.390954	-0.385211	No
row_13	ALDH1B1	6871	-0.921674	-0.44707	Yes
row_14	ALDH3A1	6994	-1.10825	-0.303582	Yes
row_15	ALDH3B1	6995	-1.10825	-0.142925	Yes
row_16	ALDH3B2	6996	-1.10825	0.0177315	Yes

## Sheet: TIGHT_JUNCTION
NAME	SYMBOL	RANK IN GENE LIST	RANK METRIC SCORE	RUNNING ES	CORE ENRICHMENT
row_0	MYH3	225	0.801081	-0.00702529	No
row_1	PPP2R2C	314	0.692217	0.00202967	No
row_2	PRKCB	364	0.657815	0.0155559	No
row_3	MAGI3	412	0.631966	0.0285613	No
row_4	ACTN3	602	0.537355	0.0184377	No
row_5	MYH4	752	0.471451	0.0119462	No
row_6	CTNNB1	755	0.469693	0.0262926	No
row_7	AKT1	838	0.435362	0.0281995	No
row_8	PPP2R2A	875	0.422053	0.0362296	No
row_9	KRAS	1422	0.254874	-0.0334322	No
row_10	PRKCI	1471	0.24497	-0.0326236	No
row_11	RHOA	1502	0.237521	-0.0294888	No
row_12	CTNNA2	1511	0.235497	-0.0232902	No
row_13	MYL10	1518	0.232377	-0.0169046	No
row_14	YBX3	1614	0.210979	-0.0238348	No
row_15	ACTB	1937	0.141285	-0.0651985	No
row_16	PPP2CB	1984	0.132335	-0.0676141	No
row_17	PPP2CA	1985	0.132335	-0.063492	No
row_18	PPP2R2D	2041	0.119306	-0.0675926	No
row_19	CDC42	2198	0.0906881	-0.0869395	No
row_20	PRKCA	2225	0.0860206	-0.0879552	No
row_21	GNAI2	2557	0.0296022	-0.134077	No
row_22	TJAP1	2571	0.0279607	-0.135054	No
row_23	EPB41L1	2594	0.0255175	-0.137386	No
row_24	MYH10	2645	0.0186049	-0.143912	No
row_25	NRAS	2674	0.0155172	-0.147409	No
row_26	MYL12B	2683	0.0146915	-0.148088	No
row_27	MYL12A	2684	0.0146915	-0.14763	No
row_28	RRAS2	2849	-0.0073061	-0.170711	No
row_29	MYH9	2877	-0.00959571	-0.17425	No
row_30	PPP2R2B	2958	-0.0199276	-0.184999	No
row_31	CASK	2961	-0.020191	-0.184655	No
row_32	CSNK2A2	3062	-0.0336669	-0.197819	No
row_33	EXOC3	3092	-0.0372584	-0.20078	No
row_34	MAP3K20	3228	-0.0584172	-0.218147	No
row_35	YES1	3248	-0.0607938	-0.218954	No
row_36	GNAI1	3265	-0.0640259	-0.219233	No
row_37	MYH15	3284	-0.06636	-0.219725	No
row_38	MYH13	3449	-0.0886851	-0.240271	No
row_39	TJP2	3499	-0.0940464	-0.244305	No
row_40	PPP2R1A	3602	-0.106725	-0.255478	No
row_41	CTTN	3649	-0.114335	-0.258454	No
row_42	TJP1	3799	-0.135577	-0.275408	No
row_43	ACTN2	3903	-0.147749	-0.285445	No
row_44	F11R	3940	-0.153067	-0.285793	No
row_45	MYH6	4031	-0.164484	-0.293461	No
row_46	CSNK2A1	4156	-0.181291	-0.305438	No
row_47	VAPA	4197	-0.186613	-0.30531	No
row_48	EPB41L2	4206	-0.187745	-0.300599	No
row_49	GNAI3	4326	-0.2061	-0.311092	No
row_50	MYL9	4327	-0.206191	-0.304669	No
row_51	PPP2R1B	4743	-0.268389	-0.355291	No
row_52	SRC	4748	-0.268974	-0.347482	No
row_53	AMOTL1	4780	-0.274193	-0.343347	No
row_54	MYH8	4790	-0.276065	-0.336027	No
row_55	SYMPK	4792	-0.276124	-0.327568	No
row_56	ACTN4	4825	-0.281329	-0.323352	No
row_57	OCLN	5395	-0.37538	-0.392529	No
row_58	ACTG1	5473	-0.389223	-0.391349	No
row_59	MPDZ	5572	-0.403949	-0.392695	Yes
row_60	AKT2	5586	-0.406454	-0.381882	Yes
row_61	EPB41	5681	-0.427563	-0.381923	Yes
row_62	CDK4	5849	-0.469705	-0.391027	Yes
row_63	RRAS	5901	-0.482017	-0.383261	Yes
row_64	MYH14	5955	-0.493494	-0.375422	Yes
row_65	PRKCD	5990	-0.501106	-0.364645	Yes
row_66	CTNNA3	6021	-0.510977	-0.352992	Yes
row_67	CSNK2B	6038	-0.517636	-0.339142	Yes
row_68	ACTN1	6071	-0.526475	-0.327291	Yes
row_69	MYH1	6301	-0.596144	-0.341269	Yes
row_70	CTNNA1	6342	-0.605685	-0.328087	Yes
row_71	MYH11	6344	-0.605944	-0.309354	Yes
row_72	PARD3	6349	-0.607075	-0.291013	Yes
row_73	RAB13	6401	-0.624169	-0.278819	Yes
row_74	HRAS	6459	-0.648035	-0.266734	Yes
row_75	PALS1	6515	-0.673174	-0.253582	Yes
row_76	EXOC4	6542	-0.685371	-0.235929	Yes
row_77	MAGI1	6597	-0.710243	-0.22148	Yes
row_78	LLGL1	6744	-0.805562	-0.217138	Yes
row_79	MYH7B	6754	-0.81256	-0.193106	Yes
row_80	PARD6B	6761	-0.819554	-0.168431	Yes
row_81	PARD6A	6825	-0.87751	-0.150051	Yes
row_82	PARD6G	6826	-0.87751	-0.122717	Yes
row_83	AKT3	6842	-0.888526	-0.0971719	Yes
row_84	SPTAN1	6908	-0.97356	-0.0760844	Yes
row_85	AFDN	7085	-1.47832	-0.0550499	Yes
row_86	RAB3B	7108	-1.93155	0.00198969	Yes
